# Supplementary material for: het-B allorecognition in Podospora anserina is determined by pseudo-allelic interaction of genes encoding a HET and lectin fold domain protein and a PII-like protein
Source: PLoS Genet. 2024 Feb 12;20(2):e1011114. doi: 10.1371/journal.pgen.1011114 (PMC10890737; doi:10.1371/journal.pgen.1011114)
Supplement: S1 Table — (XLSX) [file pgen.1011114.s008.xlsx]

## Sheet: S1 Table
gene	distance to Pa_3_3370	annotation	homolog in N.crassa
Pa_3_2555	330kb	membrane protein	na
Pa_3_2560	327kb	NACHT domain protein	na
Pa_3_2570	323kb	Calcium channel	NCU11361
Pa_3_2580	321kb	Glycoside Hydrolase Family 61	na
Pa_3_2585	320,5 kb	Protein of unknown function	na
Pa_3_2590	313 kb	Cation-transporting ATPase	NCU04898
Pa_3_2600	310 kb	Malate dehydrogenase	NCU04899
Pa_3_2610	305 kb	protein with HET domain	na
Pa_3_2620	302 kb	Glycoside Hydrolase Family 2	na
Pa_3_2630	300 kb	Acetamidase	na
Pa_3_2640	298 kb	Acetamidase	NCU10409
Pa_3_2650	297 kb	pII-like protein	NCU04913
Pa_3_2660	295 kb	Protein with HET domain	NCU04912
Pa_3_2670	291 kb	Protein of unknown function	NCU04914
Pa_3_2680	289 kb	Vanillyl-alcohol oxidase	na
Pa_3_2685	287 kb	Protein of unknown function	na
Pa_3_2688	282 kb	Protein with DUF4360	na
Pa_3_2690	280 kb	MFS transporter	na
Pa_3_2700	279 kb	Metal-dependent phosphohydrolase	na
Pa_3_2710	277 kb	PTH11-Like integral membrane protein	NCU00700
Pa_3_2720	271 kb	Protein of unknown function	na
