# Supplementary material for: het-B allorecognition in Podospora anserina is determined by pseudo-allelic interaction of genes encoding a HET and lectin fold domain protein and a PII-like protein
Source: PLoS Genet. 2024 Feb 12;20(2):e1011114. doi: 10.1371/journal.pgen.1011114 (PMC10890737; doi:10.1371/journal.pgen.1011114)
Supplement: S2 Table — (XLSX) [file pgen.1011114.s009.xlsx]

## Sheet: S2 Table
strain	BH	position	BP	position	relative orientation
Achaetomium macrosporum CBS 532.94 v1.0			Achma1|14824				BH absent BP present
Achaetomium strumarium CBS333.67 v1.0			Achstr1|491912				BP and BH present but not linked
Apiosordaria backusii CBS 540.89 v1.0	Apibac1|283864	scaffold_3:1613320-1615212	Apibac1|360579	scaffold_3:1615563-1616191	BP> BH>		BH and BP absent
Apiosordaria verruculosa CBS 315.58 v1.0	Apiver1|271684	scaffold_4:237367-239449	Apiver1|190647	scaffold_4:240297-241099	<BP BH>		BH present and BP absent
Apodospora peruviana CBS 118394 v1.0			Apope1|396845				* BP and BH annotated as a single gene
Asordaria arctica CBS 143.68 v1.0	Asoarc1|310626	scaffold_272:7956-11333	Asoarc1|310626		BP>BH>*
Bombardia bombarda SMH3391-2 v1.0	Bombom1|591657	scaffold_4:2561908-2563650	Bombom1|493355	scaffold_4:2564414-2564901	BP>BH>
Canariomyces arenarius CBS 508.74 v1.0			Thiar1|778868
Cercophora aff. caudata PSN171 v1.0	Ceraff1|119998	scaffold_27:91074-93040	Ceraff1|480510	scaffold_27:90546-90974	BP>BH>
Cercophora caudata CBS 606.72 v1.0	Cercau1|402164	scaffold_4:5343626-5345329	Cercau1|567507	scaffold_4:5342923-5343377	BP>BH>
Cercophora newfieldiana SMH2532-1 v1.0	Cernew1|431523	scaffold_6:3602123-3603847	Cernew1|431522, 432028	scaffold_6:3601468-3601891	BP>BH>
Cercophora samala CBS 307.81 v1.0	Cersam1|272986	scaffold_33:216968-218902	Cersam1|318263	scaffold_33:219442-220373	<BP BH>
Cercophora scortea SMH4131-1 v1.0	Cersc1|385436	scaffold_4:319232-324588	Cersc1|396236	scaffold_1:4759240-4759720	BH synthenic
Chaetomidium fimeti CBS 168.71 v1.0			Chafi1|412630
Chaetomidium leptoderma CBS 538.74 v1.0			Chale1|13576
Chaetomium funicola CBS 141.50 v1.0			Chafun1|13117
Chaetomium funicola MPI-SDFR-AT-0129 v1.0			Chafu1|70631
Chaetomium globosum MPI-SDFR-AT-0079 v1.0			Chagl1|489095
Chaetomium globosum v1.0			Chagl_1|14946
Chaetomium olivicolor CBS 102434
Chaetomium sp. 1176438 v1.0			Cha1176438|51002
Chaetomium sp. MPI-CAGE-AT-0009 v1.0			Chame1|89222
Chaetomium thermophilum var thermophilum DSM 1495			Chathe1|1049
Cladorrhinum bulbillosum DJ3 v1.0			Clabul1|894453
Cladorrhinum microsclerotigenum CBS 290.75 v1.0	Clamic1|505099
Cladorrhinum samala PSN324 v1.0			Clasam1|335797
Cladorrhinum sp. PSN259 v1.0			Clasp259_1|245742
Cladorrhinum sp. PSN332 v1.0			Clasp332_1|105178
Copromyces sp. CBS 386.78 v1.0	CopCBS38678_1|181461	scaffold_53:75685-77855	CopCBS38678_1|181496	scaffold_53:77978-78826	BP>BH>
Corynascella inaequalis CBS 284.82 v1.0			Corin1|18486
Corynascus novoguineensis CBS 359.72 v1.0			Corno1|42643
Corynascus sepedonium ATCC9787			Dipgro1|399976
Diplogelasinospora grovesii CBS 340.73 v1.0	Dipgro1|72972	scaffold_221:30653-33199	Dipgro1|384005	scaffold_39:52739-53717	BH synthenic
Echria (Arnium) macrotheca PSN4 v1.0	Echmac1|370415	scaffold_1:4795542-4797485	Echmac1|370414	scaffold_1:4795542-4797485	<BP BH>
Humicola hyalothermophila CBS 45480
Lasiosphaeria miniovina SMH2392-1A v1.0			Lasmin1|644699
Lasiosphaeria ovina CBS 958.72 v1.0			Lasov1|539459
Lasiosphaeriaceae sp. AZ0830 v1.0			Bombar1|608831
Lasiosphaeris hirsuta SMH4607-1 v1.0	Lashir1|597795	scaffold_1:8323953-8325725	Lashir1|476772	scaffold_1:8323266-8323681	BP>BH>
Lasiosphaeris hispida CBS 955.72 v1.0	Lashi1|632172	scaffold_4:5128099-5130748	Lashi1|632172	scaffold_4:5128099-5130748	BP>BH>*
Madurella mycetomatis mm55	Madmy1|4393	Sc_2098:1081-2790	Madmy1|4394	Sc_2098:3201-3603	BP>BH>
Myceliophthora heterothallica CBS 202.75 v1.0			Mychet1|294895
Myceliophthora heterothallica CBS 203.75 v1.0			Myche1|750898
Myceliophthora similis CBS 632.67 v1.0			Corsim1|72613
Myceliophthora thermophila (Sporotrichum thermophile) v2.0
Mycothermus thermophilus CBS 62091
Mycothermus thermophilus CBS 62591
Neurospora crassa FGSC4200 (ORS6a) v2.0	Ncrass2|1420357	scaffold_3:5316441-5318264	Ncrass2|1199404	scaffold_3:5315528-5316259	BP>BH>
Neurospora crassa OR74A v2.0	Neucr2|5363	Supercontig_4:712207-714030	Neucr2|5364	Supercontig_4:714394-714843	BP>BH>
Neurospora crassa clade B FGSC 4830 v1.0	Neucr4830_1|509088	scaffold_3:614405-616228	Neucr4830_1|165104	scaffold_3:616390-617201	BP>BH>
Neurospora discreta FGSC 8579 mat A	Neudi1|129163	scaffold_15:626095-628819	Neudi1|129163		BP>BH>*
Neurospora hispaniola FGSC 10403 v1.0	Neuhi1|53174	scaffold_12:258330-260606	Neuhi1|433267	scaffold_12:260548-260992	BP>BH>
Neurospora intermedia FGSC 2613 v1.0	Neuin1|110765	scaffold_13:695523-697555	Neuin1|110764	scaffold_13:697556-698447	BP>BH>
Neurospora tetrasperma FGSC 2508 mat A v2.0	Neute_matA2|128283	scaffold_2:699968-702406	Neute_matA2|40572	scaffold_2:699340-699768	BP>BH>
Neurospora tetrasperma FGSC 2509 mat a v1.0	Neute_mat_a1|106644	scaffold_3:700791-703229	Neute_mat_a1|59538	scaffold_3:700163-700591	BP>BH>
Neurospora tetraspora CBS 560.94 v1.0	Gelte1|541750	scaffold_7:843636-845465	Gelte1|474800	scaffold_7:845903-846483	BP>BH>
Parathielavia appendiculata CBS 731.68 v1.0			Thiap1|692027
Parathielavia hyrcaniae CBS 757.83 v1.0			Thihy1|432685
Podospora aff. communis PSN243 v1.0	Podcom1|223409	scaffold_93:68678-70655	Podcom1|312233	scaffold_93:68102-68565	BP>BH>
Podospora anserina S mat+	Podans3|205645	Chromosome_3:959133-961001	Podan3|205644	Chromosome_3:958433-958886	BP>BH>
Podospora appendiculata CBS 314.62 v1.0	Podap1|162611	scaffold_2:5541059-5543581	Podap1|453013	scaffold_1:9059362-9060199	BH synthenic
Podospora australis PSN309 v1.0	Podaus1|395611
Podospora curvicolla TEP21a v1.0			Podcur1|431308
Podospora decipiens PSN293 v1.0			Poddec1|393882, 316782
Podospora didyma CBS 232.78 v1.0	Poddi1|98314	scaffold_2:771957-773892	Poddi1|526924, 427846	scaffold_2:768873-769622 (ID 427856)	BP>X>BH>, 52924 also adjacent to HET domain protein (ID 513573) <BP HET>
Podospora fimiseda CBS 990.96 v1.0			Podfim1|485439
Podospora setosa CBS 892.96 v1.0	Podbra1|338648	scaffold_383:2469-4253	Podbra1|363899	scaffold_383:1224-1685	BP>BH>
Podospora tetraspora CBS 815.71 v1.0			Podtet1|39416
Pseudoneurospora amorphoporcata CBS626.80 v1.0			Gelamo1|318572
Remersonia thermophila ATCC 22073
Schizothecium conicum SC1-Ups v1.0			Schcon1|388602
Schizothecium vesticola SMH3187-1 v1.0			Schves1|330290
Sordaria brevicollis FGSC1904 v1.0	Sorbr1|391324	scaffold_4:1049893-1052574	Sorbr1|391324		BP>BH>*
Sordaria humana MPI-SDFR-AT-0083 v1.0			Sorhu1|325360
Sordaria macrospora k-hell			Sorma1|2267
Staphylotrichum longicolle CBS 103.79 v1.0			Stalo1|35337, 19985
Thermocarpiscus australiensis ATCC 28236
Thermothelomyces fergusii CBS 405.69
Thermothelomyces hinnuleus ATCC 52474
Thermothelomyces myriococcoides CBS 39893
Thielavia terrestris v2.0			Thite2|2116177
Trichocladium antarcticum CBS 123565 v1.0	Thian1|247625	scaffold_44:42556-44774	Thian1|392258	scaffold_44:39813-40234	BP>X>BH>
