# Supplementary material for: het-B allorecognition in Podospora anserina is determined by pseudo-allelic interaction of genes encoding a HET and lectin fold domain protein and a PII-like protein
Source: PLoS Genet. 2024 Feb 12;20(2):e1011114. doi: 10.1371/journal.pgen.1011114 (PMC10890737; doi:10.1371/journal.pgen.1011114)
Supplement: S3 Table — (XLSX) [file pgen.1011114.s010.xlsx]

## Sheet: S3 Table
species	accession	annotation1	number of intervening ORFs	phylogeny
Icmadophila ericetorum	MCJ1355284.1	PII-like	0	Pezizomycotina; Lecanoromycetes; OSLEUM clade; Ostropomycetidae; Pertusariales;Icmadophilaceae; Icmadophila.
Icmadophila ericetorum	MCJ1355285.1	HET (PSWIPRW-motif)	0	Pezizomycotina; Lecanoromycetes; OSLEUM clade; Ostropomycetidae; Pertusariales;Icmadophilaceae; Icmadophila.
Rachicladosporium sp. CCFEE 5018	OQO18663.1	PII-like	0	Pezizomycotina; leotiomyceta; dothideomyceta; Dothideomycetes; Dothideomycetidae; Cladosporiales; Cladosporiaceae; Rachicladosporium; unclassified Rachicladosporium			Dothideomycetes
Rachicladosporium sp. CCFEE 5018	OQO18664.1	HET (PSWIPRW-motif)	0	Pezizomycotina; leotiomyceta; dothideomyceta; Dothideomycetes; Dothideomycetidae; Cladosporiales; Cladosporiaceae; Rachicladosporium; unclassified Rachicladosporium			Eurotiomycetes
Dissoconium aciculare CBS 342.82	XP_033455606.1	HET (PSWIPRW-motif)	0	Pezizomycotina; leotiomyceta; dothideomyceta; Dothideomycetes; Dothideomycetidae; Mycosphaerellales; Dissoconiaceae; Dissoconium; Dissoconium aciculare			Leotiomycetes
Dissoconium aciculare CBS 342.82	XP_033455607.1	PII-like	0	Pezizomycotina; leotiomyceta; dothideomyceta; Dothideomycetes; Dothideomycetidae; Mycosphaerellales; Dissoconiaceae; Dissoconium; Dissoconium aciculare			Hypocreales
Aulographum hederae CBS 113979	KAF1982507.1	PII-like	0	Pezizomycotina; leotiomyceta; dothideomyceta; Dothideomycetes; Pleosporomycetidae; Aulographales; Aulographaceae; Aulographum; Aulographum hederae			Sordariales
Aulographum hederae CBS 113979	KAF1982508.1	HET (PSWIPRW-motif)	0	Pezizomycotina; leotiomyceta; dothideomyceta; Dothideomycetes; Pleosporomycetidae; Aulographales; Aulographaceae; Aulographum; Aulographum hederae
Phaeosphaeriaceae sp. PMI808	KAH8708499.1	HET (PSWIPRW-motif)	0	Pezizomycotina; leotiomyceta; dothideomyceta; Dothideomycetes; Pleosporomycetidae; Pleosporales; Pleosporineae; Phaeosphaeriaceae; unclassified Phaeosphaeriaceae
Phaeosphaeriaceae sp. PMI808	KAH8708500.1	PII-like	0	Pezizomycotina; leotiomyceta; dothideomyceta; Dothideomycetes; Pleosporomycetidae; Pleosporales; Pleosporineae; Phaeosphaeriaceae; unclassified Phaeosphaeriaceae
Phaeosphaeriaceae sp. PMI808	KAH8714833.1	HET (PSWIPRW-motif)	0	Pezizomycotina; leotiomyceta; dothideomyceta; Dothideomycetes; Pleosporomycetidae; Pleosporales; Pleosporineae; Phaeosphaeriaceae; unclassified Phaeosphaeriaceae
Phaeosphaeriaceae sp. PMI808	KAH8714834.1	PII-like	0	Pezizomycotina; leotiomyceta; dothideomyceta; Dothideomycetes; Pleosporomycetidae; Pleosporales; Pleosporineae; Phaeosphaeriaceae; unclassified Phaeosphaeriaceae
Tothia fuscella	KAF2425361.1	HET (PSWIPRW-motif)	0	Pezizomycotina; leotiomyceta; dothideomyceta; Dothideomycetes; Pleosporomycetidae; Venturiales; Cylindrosympodiaceae; Tothia
Tothia fuscella	KAF2425362.1	PII-like	0	Pezizomycotina; leotiomyceta; dothideomyceta; Dothideomycetes; Pleosporomycetidae; Venturiales; Cylindrosympodiaceae; Tothia
Tothia fuscella	KAF2430608.1	HET (PSWIPRW-motif)	0	Pezizomycotina; leotiomyceta; dothideomyceta; Dothideomycetes; Pleosporomycetidae; Venturiales; Cylindrosympodiaceae; Tothia
Tothia fuscella	KAF2430609.1	PII-like	0	Pezizomycotina; leotiomyceta; dothideomyceta; Dothideomycetes; Pleosporomycetidae; Venturiales; Cylindrosympodiaceae; Tothia
Cladophialophora bantiana CBS 173.52	XP_016619756.1	PII-like	0	Pezizomycotina; leotiomyceta; Eurotiomycetes; Chaetothyriomycetidae; Chaetothyriales; Herpotrichiellaceae; Cladophialophora; Cladophialophora bantiana
Cladophialophora bantiana CBS 173.52	XP_016619757.1	HET (PSWIPRW-motif)	0	Pezizomycotina; leotiomyceta; Eurotiomycetes; Chaetothyriomycetidae; Chaetothyriales; Herpotrichiellaceae; Cladophialophora; Cladophialophora bantiana
Cladophialophora carrionii CBS 160.54	XP_008729446.1	PII-like	0	Pezizomycotina; leotiomyceta; Eurotiomycetes; Chaetothyriomycetidae; Chaetothyriales; Herpotrichiellaceae; Cladophialophora; Cladophialophora carrionii
Cladophialophora carrionii CBS 160.54	XP_008729447.1	HET (PSWIPRW-motif)	0	Pezizomycotina; leotiomyceta; Eurotiomycetes; Chaetothyriomycetidae; Chaetothyriales; Herpotrichiellaceae; Cladophialophora; Cladophialophora carrionii
Cladophialophora psammophila CBS 110553	XP_007750795.1	HET (PSWIPRW-motif)	0	Pezizomycotina; leotiomyceta; Eurotiomycetes; Chaetothyriomycetidae; Chaetothyriales; Herpotrichiellaceae; Cladophialophora; Cladophialophora psammophila
Cladophialophora psammophila CBS 110553	XP_007750796.1	PII-like	0	Pezizomycotina; leotiomyceta; Eurotiomycetes; Chaetothyriomycetidae; Chaetothyriales; Herpotrichiellaceae; Cladophialophora; Cladophialophora psammophila
Exophiala spinifera	XP_016237208.1	HET (PSWIPRW-motif)	0	Pezizomycotina; leotiomyceta; Eurotiomycetes; Chaetothyriomycetidae; Chaetothyriales; Herpotrichiellaceae; Exophiala
Exophiala spinifera	XP_016237209.1	PII-like	0	Pezizomycotina; leotiomyceta; Eurotiomycetes; Chaetothyriomycetidae; Chaetothyriales; Herpotrichiellaceae; Exophiala
Phialophora macrospora	KIW66680.1	HET (PSWIPRW-motif)	0	Pezizomycotina; leotiomyceta; Eurotiomycetes; Chaetothyriomycetidae; Chaetothyriales; Herpotrichiellaceae; Phialophora
Phialophora macrospora	KIW66681.1	PII-like	0	Pezizomycotina; leotiomyceta; Eurotiomycetes; Chaetothyriomycetidae; Chaetothyriales; Herpotrichiellaceae; Phialophora
Aspergillus tubingensis	GLB10783.1	HET (PSWIPRW-motif)	0	Pezizomycotina; leotiomyceta; Eurotiomycetes; Eurotiomycetidae; Eurotiales; Aspergillaceae; Aspergillus
Aspergillus tubingensis	GLB10784.1	PII-like	0	Pezizomycotina; leotiomyceta; Eurotiomycetes; Eurotiomycetidae; Eurotiales; Aspergillaceae; Aspergillus
Geoglossum umbratile	KAI9771043.1	HET (PSWIPRW-motif)	0	Pezizomycotina; leotiomyceta; Geoglossomycetes; Geoglossales; Geoglossaceae; Geoglossum
Geoglossum umbratile	KAI9771044.1	PII-like	0	Pezizomycotina; leotiomyceta; Geoglossomycetes; Geoglossales; Geoglossaceae; Geoglossum
Flavoplaca oasis	KAI4274593.1	PII-like	0	Pezizomycotina; leotiomyceta; Lecanoromycetes; OSLEUM clade; Lecanoromycetidae; Teloschistales; Teloschistineae; Teloschistaceae; Xanthorioideae; Flavoplaca
Flavoplaca oasis	KAI4274594.1	HET (PSWIPRW-motif)	0	Pezizomycotina; leotiomyceta; Lecanoromycetes; OSLEUM clade; Lecanoromycetidae; Teloschistales; Teloschistineae; Teloschistaceae; Xanthorioideae; Flavoplaca
Stipitochalara longipes BDJ	KAE9375042.1	PII-like	0	Pezizomycotina; leotiomyceta; sordariomyceta; Leotiomycetes; Helotiales; Hamatocanthoscyphaceae; Stipitochalara; Stipitochalara longipes
Stipitochalara longipes BDJ	KAE9375043.1	HET (PSWIPRW-motif)	0	Pezizomycotina; leotiomyceta; sordariomyceta; Leotiomycetes; Helotiales; Hamatocanthoscyphaceae; Stipitochalara; Stipitochalara longipes
Hymenoscyphus fraxineus	CAG8961568.1	PII-like	0	Pezizomycotina; leotiomyceta; sordariomyceta; Leotiomycetes; Helotiales; Helotiaceae; Hymenoscyphus
Hymenoscyphus fraxineus	CAG8961569.1	HET (PSWIPRW-motif)	0	Pezizomycotina; leotiomyceta; sordariomyceta; Leotiomycetes; Helotiales; Helotiaceae; Hymenoscyphus
Amylocarpus encephaloides	KAG9234193.1	PII-like	0	Pezizomycotina; leotiomyceta; sordariomyceta; Leotiomycetes; Helotiales; Helotiales incertae sedis; Amylocarpus
Amylocarpus encephaloides	KAG9234194.1	HET (PSWIPRW-motif)	0	Pezizomycotina; leotiomyceta; sordariomyceta; Leotiomycetes; Helotiales; Helotiales incertae sedis; Amylocarpus
Cadophora sp. DSE1049	PVH72237.1	PII-like	0	Pezizomycotina; leotiomyceta; sordariomyceta; Leotiomycetes; Helotiales; Helotiales incertae sedis; Cadophora; unclassified Cadophora
Cadophora sp. DSE1049	PVH72238.1	HET (PSWIPRW-motif)	0	Pezizomycotina; leotiomyceta; sordariomyceta; Leotiomycetes; Helotiales; Helotiales incertae sedis; Cadophora; unclassified Cadophora
Hyaloscypha hepaticicola	PMD25432.1	HET (PSWIPRW-motif)	0	Pezizomycotina; leotiomyceta; sordariomyceta; Leotiomycetes; Helotiales; Hyaloscyphaceae; Hyaloscypha; Hyaloscypha hepaticicola/Rhizoscyphus ericae species complex
Hyaloscypha hepaticicola	PMD25433.1	PII-like	0	Pezizomycotina; leotiomyceta; sordariomyceta; Leotiomycetes; Helotiales; Hyaloscyphaceae; Hyaloscypha; Hyaloscypha hepaticicola/Rhizoscyphus ericae species complex
Hyaloscypha variabilis F	PMD43734.1	HET (PSWIPRW-motif)	0	Pezizomycotina; leotiomyceta; sordariomyceta; Leotiomycetes; Helotiales; Hyaloscyphaceae; Hyaloscypha; Hyaloscypha hepaticicola/Rhizoscyphus ericae species complex; Hyaloscypha variabilis
Hyaloscypha variabilis F	PMD43735.1	PII-like	0	Pezizomycotina; leotiomyceta; sordariomyceta; Leotiomycetes; Helotiales; Hyaloscyphaceae; Hyaloscypha; Hyaloscypha hepaticicola/Rhizoscyphus ericae species complex; Hyaloscypha variabilis
Hyaloscypha sp. PMI_1271	KAH8790395.1	HET (PSWIPRW-motif)	0	Pezizomycotina; leotiomyceta; sordariomyceta; Leotiomycetes; Helotiales; Hyaloscyphaceae; Hyaloscypha; unclassified Hyaloscypha
Hyaloscypha sp. PMI_1271	KAH8790396.1	PII-like	0	Pezizomycotina; leotiomyceta; sordariomyceta; Leotiomycetes; Helotiales; Hyaloscyphaceae; Hyaloscypha; unclassified Hyaloscypha
Hyaloscypha sp. PMI_1271	KAH8790397.1	HET (PSWSW-motif)	0	Pezizomycotina; leotiomyceta; sordariomyceta; Leotiomycetes; Helotiales; Hyaloscyphaceae; Hyaloscypha; unclassified Hyaloscypha
Leptodontidium sp. 2 PMI_412	KAH9216829.1	PII-like	0	Pezizomycotina; leotiomyceta; sordariomyceta; Leotiomycetes; Helotiales; Leptodontidiaceae; Leptodontidium; unclassified Leptodontidium
Leptodontidium sp. 2 PMI_412	KAH9216830.1	HET (PSWIPRW-motif)	0	Pezizomycotina; leotiomyceta; sordariomyceta; Leotiomycetes; Helotiales; Leptodontidiaceae; Leptodontidium; unclassified Leptodontidium
Leptodontidium sp. MPI-SDFR-AT-0119	KAH6718857.1	HET (PSWIPRW-motif)	0	Pezizomycotina; leotiomyceta; sordariomyceta; Leotiomycetes; Helotiales; Leptodontidiaceae; Leptodontidium; unclassified Leptodontidium
Leptodontidium sp. MPI-SDFR-AT-0119	KAH6718858.1	PII-like	0	Pezizomycotina; leotiomyceta; sordariomyceta; Leotiomycetes; Helotiales; Leptodontidiaceae; Leptodontidium; unclassified Leptodontidium
Acephala macrosclerotiorum	KAF8854609.1	HET (PSWIPRW-motif)	0	Pezizomycotina; leotiomyceta; sordariomyceta; Leotiomycetes; Helotiales; Mollisiaceae; Acephala
Acephala macrosclerotiorum	KAF8854610.1	PII-like	0	Pezizomycotina; leotiomyceta; sordariomyceta; Leotiomycetes; Helotiales; Mollisiaceae; Acephala
Acephala macrosclerotiorum	KAF8862533.1	PII-like	0	Pezizomycotina; leotiomyceta; sordariomyceta; Leotiomycetes; Helotiales; Mollisiaceae; Acephala
Acephala macrosclerotiorum	KAF8862534.1	HET (PSWIPRW-motif)	0	Pezizomycotina; leotiomyceta; sordariomyceta; Leotiomycetes; Helotiales; Mollisiaceae; Acephala
Mollisia scopiformis	XP_018070863.1	PII-like	0	Pezizomycotina; leotiomyceta; sordariomyceta; Leotiomycetes; Helotiales; Mollisiaceae; Mollisia
Mollisia scopiformis	XP_018070864.1	HET (PSWIPRW-motif)	0	Pezizomycotina; leotiomyceta; sordariomyceta; Leotiomycetes; Helotiales; Mollisiaceae; Mollisia
Mollisia scopiformis	XP_018068392.1	PII-like	1	Pezizomycotina; leotiomyceta; sordariomyceta; Leotiomycetes; Helotiales; Mollisiaceae; Mollisia
Mollisia scopiformis	XP_018068394.1	HET (PSWIPRW-motif)	1	Pezizomycotina; leotiomyceta; sordariomyceta; Leotiomycetes; Helotiales; Mollisiaceae; Mollisia
Rhynchosporium secalis	CZT41146.1	PII-like	0	Pezizomycotina; leotiomyceta; sordariomyceta; Leotiomycetes; Helotiales; Ploettnerulaceae; Rhynchosporium
Rhynchosporium secalis	CZT41147.1	HET (PSWIPRW-motif)	0	Pezizomycotina; leotiomyceta; sordariomyceta; Leotiomycetes; Helotiales; Ploettnerulaceae; Rhynchosporium
Rutstroemia sp. NJR-2017a BVV2	PQE10512.1	HET B (NB-ARC-ANK)	0	Pezizomycotina; leotiomyceta; sordariomyceta; Leotiomycetes; Helotiales; Rutstroemiaceae; Rutstroemia; unclassified Rutstroemia
Rutstroemia sp. NJR-2017a BVV2	PQE10513.1	PII-like	0	Pezizomycotina; leotiomyceta; sordariomyceta; Leotiomycetes; Helotiales; Rutstroemiaceae; Rutstroemia; unclassified Rutstroemia
Pseudogymnoascus sp. VKM F-4513 (FW-928)	KFY43844.1	PII-like	1	Pezizomycotina; leotiomyceta; sordariomyceta; Leotiomycetes; Leotiomycetes incertae sedis; Pseudeurotiaceae; Pseudogymnoascus; unclassified Pseudogymnoascus
Pseudogymnoascus sp. VKM F-4513 (FW-928)	KFY43846.1	HET (PSWSW-motif)	1	Pezizomycotina; leotiomyceta; sordariomyceta; Leotiomycetes; Leotiomycetes incertae sedis; Pseudeurotiaceae; Pseudogymnoascus; unclassified Pseudogymnoascus
Clonostachys rhizophaga	CAH0026342.1	PII-like	0	Pezizomycotina; leotiomyceta; sordariomyceta; Sordariomycetes; Hypocreomycetidae; Hypocreales; Bionectriaceae; Clonostachys
Clonostachys rhizophaga	CAH0026343.1	HET (PSWIPRW-motif)	0	Pezizomycotina; leotiomyceta; sordariomyceta; Sordariomycetes; Hypocreomycetidae; Hypocreales; Bionectriaceae; Clonostachys
Conoideocrella luteorostrata	KAK2591517.1	PII-like	0	Pezizomycotina; leotiomyceta; sordariomyceta; Sordariomycetes; Hypocreomycetidae; Hypocreales; Clavicipitaceae; Conoideocrella
Conoideocrella luteorostrata	KAK2591518.1	HET (PSWIPRW-motif)	0	Pezizomycotina; leotiomyceta; sordariomyceta; Sordariomycetes; Hypocreomycetidae; Hypocreales; Clavicipitaceae; Conoideocrella
Pochonia chlamydosporia 170	XP_018136324.1	PII-like	0	Pezizomycotina; leotiomyceta; sordariomyceta; Sordariomycetes; Hypocreomycetidae; Hypocreales; Clavicipitaceae; Pochonia; Pochonia chlamydosporia
Pochonia chlamydosporia 170	XP_018136325.1	HET (PSWIPRW-motif)	0	Pezizomycotina; leotiomyceta; sordariomyceta; Sordariomycetes; Hypocreomycetidae; Hypocreales; Clavicipitaceae; Pochonia; Pochonia chlamydosporia
Akanthomyces muscarius	XP_056053333.1	HET (PSWIPRW-motif)	0	Pezizomycotina; leotiomyceta; sordariomyceta; Sordariomycetes; Hypocreomycetidae; Hypocreales; Cordycipitaceae; Akanthomyces
Akanthomyces muscarius	XP_056053334.1	PII-like	0	Pezizomycotina; leotiomyceta; sordariomyceta; Sordariomycetes; Hypocreomycetidae; Hypocreales; Cordycipitaceae; Akanthomyces
Akanthomyces lecanii RCEF 1005	OAA80174.1	HET (PSWIPRW-motif)	0	Pezizomycotina; leotiomyceta; sordariomyceta; Sordariomycetes; Hypocreomycetidae; Hypocreales; Cordycipitaceae; Akanthomyces; Akanthomyces lecanii
Akanthomyces lecanii RCEF 1005	OAA80175.1	PII-like	0	Pezizomycotina; leotiomyceta; sordariomyceta; Sordariomycetes; Hypocreomycetidae; Hypocreales; Cordycipitaceae; Akanthomyces; Akanthomyces lecanii
Cordyceps militaris	ATY62624.1	HET (PSWIPRW-motif)	0	Pezizomycotina; leotiomyceta; sordariomyceta; Sordariomycetes; Hypocreomycetidae; Hypocreales; Cordycipitaceae; Cordyceps
Cordyceps militaris	ATY62625.1	PII-like	0	Pezizomycotina; leotiomyceta; sordariomyceta; Sordariomycetes; Hypocreomycetidae; Hypocreales; Cordycipitaceae; Cordyceps
Cordyceps sp. RAO-2017	PHH84878.1	HET (PSWIPRW-motif)	0	Pezizomycotina; leotiomyceta; sordariomyceta; Sordariomycetes; Hypocreomycetidae; Hypocreales; Cordycipitaceae; Cordyceps; unclassified Cordyceps
Cordyceps sp. RAO-2017	PHH84879.1	PII-like	0	Pezizomycotina; leotiomyceta; sordariomyceta; Sordariomycetes; Hypocreomycetidae; Hypocreales; Cordycipitaceae; Cordyceps; unclassified Cordyceps
Trichoderma citrinoviride	XP_024746034.1	HET (PSWIPRW-motif)	1	Pezizomycotina; leotiomyceta; sordariomyceta; Sordariomycetes; Hypocreomycetidae; Hypocreales; Hypocreaceae; Trichoderma
Trichoderma citrinoviride	XP_024746036.1	PII-like	1	Pezizomycotina; leotiomyceta; sordariomyceta; Sordariomycetes; Hypocreomycetidae; Hypocreales; Hypocreaceae; Trichoderma
Trichoderma parareesei	OTA06979.1	HET (PSWIPRW-motif)	1	Pezizomycotina; leotiomyceta; sordariomyceta; Sordariomycetes; Hypocreomycetidae; Hypocreales; Hypocreaceae; Trichoderma
Trichoderma parareesei	OTA06981.1	PII-like	1	Pezizomycotina; leotiomyceta; sordariomyceta; Sordariomycetes; Hypocreomycetidae; Hypocreales; Hypocreaceae; Trichoderma
Fusarium torulosum	SPJ74462.1	PII-like	1	Pezizomycotina; leotiomyceta; sordariomyceta; Sordariomycetes; Hypocreomycetidae; Hypocreales; Nectriaceae; Fusarium
Fusarium torulosum	SPJ74464.1	HET (PSWSW-motif)	1	Pezizomycotina; leotiomyceta; sordariomyceta; Sordariomycetes; Hypocreomycetidae; Hypocreales; Nectriaceae; Fusarium
Fusarium austroafricanum	KAF4442244.1	HET (PSWIPRW-motif)	0	Pezizomycotina; leotiomyceta; sordariomyceta; Sordariomycetes; Hypocreomycetidae; Hypocreales; Nectriaceae; Fusarium; Fusarium concolor species complex
Fusarium austroafricanum	KAF4442245.1	PII-like	0	Pezizomycotina; leotiomyceta; sordariomyceta; Sordariomycetes; Hypocreomycetidae; Hypocreales; Nectriaceae; Fusarium; Fusarium concolor species complex
Fusarium austroafricanum	KAF4452453.1	PII-like	1	Pezizomycotina; leotiomyceta; sordariomyceta; Sordariomycetes; Hypocreomycetidae; Hypocreales; Nectriaceae; Fusarium; Fusarium concolor species complex
Fusarium austroafricanum	KAF4452455.1	HET (PSWSW-motif)	1	Pezizomycotina; leotiomyceta; sordariomyceta; Sordariomycetes; Hypocreomycetidae; Hypocreales; Nectriaceae; Fusarium; Fusarium concolor species complex
Fusarium agapanthi	KAF4487803.1	HET (PSWIPRW-motif)	0	Pezizomycotina; leotiomyceta; sordariomyceta; Sordariomycetes; Hypocreomycetidae; Hypocreales; Nectriaceae; Fusarium; Fusarium fujikuroi species complex
Fusarium agapanthi	KAF4487804.1	PII-like	0	Pezizomycotina; leotiomyceta; sordariomyceta; Sordariomycetes; Hypocreomycetidae; Hypocreales; Nectriaceae; Fusarium; Fusarium fujikuroi species complex
Fusarium denticulatum	KAF5677179.1	PII-like	0	Pezizomycotina; leotiomyceta; sordariomyceta; Sordariomycetes; Hypocreomycetidae; Hypocreales; Nectriaceae; Fusarium; Fusarium fujikuroi species complex
Fusarium denticulatum	KAF5677180.1	HET (PSWIPRW-motif)	0	Pezizomycotina; leotiomyceta; sordariomyceta; Sordariomycetes; Hypocreomycetidae; Hypocreales; Nectriaceae; Fusarium; Fusarium fujikuroi species complex
Fusarium napiforme	KAF5534991.1	PII-like	0	Pezizomycotina; leotiomyceta; sordariomyceta; Sordariomycetes; Hypocreomycetidae; Hypocreales; Nectriaceae; Fusarium; Fusarium fujikuroi species complex
Fusarium napiforme	KAF5534992.1	HET (PSWIPRW-motif)	0	Pezizomycotina; leotiomyceta; sordariomyceta; Sordariomycetes; Hypocreomycetidae; Hypocreales; Nectriaceae; Fusarium; Fusarium fujikuroi species complex
Fusarium nygamai	PNP79444.1	PII-like	0	Pezizomycotina; leotiomyceta; sordariomyceta; Sordariomycetes; Hypocreomycetidae; Hypocreales; Nectriaceae; Fusarium; Fusarium fujikuroi species complex
Fusarium nygamai	PNP79445.1	HET (PSWIPRW-motif)	0	Pezizomycotina; leotiomyceta; sordariomyceta; Sordariomycetes; Hypocreomycetidae; Hypocreales; Nectriaceae; Fusarium; Fusarium fujikuroi species complex
Fusarium phyllophilum	KAF5538732.1	HET (PSWIPRW-motif)	0	Pezizomycotina; leotiomyceta; sordariomyceta; Sordariomycetes; Hypocreomycetidae; Hypocreales; Nectriaceae; Fusarium; Fusarium fujikuroi species complex
Fusarium phyllophilum	KAF5538733.1	PII-like	0	Pezizomycotina; leotiomyceta; sordariomyceta; Sordariomycetes; Hypocreomycetidae; Hypocreales; Nectriaceae; Fusarium; Fusarium fujikuroi species complex
Fusarium pseudocircinatum	KAF5578375.1	HET (PSWSW-motif)	1	Pezizomycotina; leotiomyceta; sordariomyceta; Sordariomycetes; Hypocreomycetidae; Hypocreales; Nectriaceae; Fusarium; Fusarium fujikuroi species complex
Fusarium pseudocircinatum	KAF5578377.1	PII-like	1	Pezizomycotina; leotiomyceta; sordariomyceta; Sordariomycetes; Hypocreomycetidae; Hypocreales; Nectriaceae; Fusarium; Fusarium fujikuroi species complex
Fusarium subglutinans	XP_036534191.1	PII-like	0	Pezizomycotina; leotiomyceta; sordariomyceta; Sordariomycetes; Hypocreomycetidae; Hypocreales; Nectriaceae; Fusarium; Fusarium fujikuroi species complex
Fusarium subglutinans	XP_036534192.1	HET (PSWIPRW-motif)	0	Pezizomycotina; leotiomyceta; sordariomyceta; Sordariomycetes; Hypocreomycetidae; Hypocreales; Nectriaceae; Fusarium; Fusarium fujikuroi species complex
Fusarium tjaetaba	XP_037207222.1	HET (PSWSW-motif)	1	Pezizomycotina; leotiomyceta; sordariomyceta; Sordariomycetes; Hypocreomycetidae; Hypocreales; Nectriaceae; Fusarium; Fusarium fujikuroi species complex
Fusarium tjaetaba	XP_037207224.1	PII-like	1	Pezizomycotina; leotiomyceta; sordariomyceta; Sordariomycetes; Hypocreomycetidae; Hypocreales; Nectriaceae; Fusarium; Fusarium fujikuroi species complex
Fusarium verticillioides 7600	XP_018744684.1	HET (PSWIPRW-motif)	0	Pezizomycotina; leotiomyceta; sordariomyceta; Sordariomycetes; Hypocreomycetidae; Hypocreales; Nectriaceae; Fusarium; Fusarium fujikuroi species complex; Fusarium verticillioides
Fusarium verticillioides 7600	XP_018744685.1	PII-like	0	Pezizomycotina; leotiomyceta; sordariomyceta; Sordariomycetes; Hypocreomycetidae; Hypocreales; Nectriaceae; Fusarium; Fusarium fujikuroi species complex; Fusarium verticillioides
Fusarium verticillioides 7600	XP_018747157.1	HET (PSWSW-motif)	1	Pezizomycotina; leotiomyceta; sordariomyceta; Sordariomycetes; Hypocreomycetidae; Hypocreales; Nectriaceae; Fusarium; Fusarium fujikuroi species complex; Fusarium verticillioides
Fusarium verticillioides 7600	XP_018747159.1	PII-like	1	Pezizomycotina; leotiomyceta; sordariomyceta; Sordariomycetes; Hypocreomycetidae; Hypocreales; Nectriaceae; Fusarium; Fusarium fujikuroi species complex; Fusarium verticillioides
Fusarium heterosporum	KAF5663729.1	HET (PSWSW-motif)	1	Pezizomycotina; leotiomyceta; sordariomyceta; Sordariomycetes; Hypocreomycetidae; Hypocreales; Nectriaceae; Fusarium; Fusarium heterosporum species complex
Fusarium heterosporum	KAF5663731.1	PII-like	1	Pezizomycotina; leotiomyceta; sordariomyceta; Sordariomycetes; Hypocreomycetidae; Hypocreales; Nectriaceae; Fusarium; Fusarium heterosporum species complex
Fusarium sarcochroum	KAF4951747.1	PII-like	1	Pezizomycotina; leotiomyceta; sordariomyceta; Sordariomycetes; Hypocreomycetidae; Hypocreales; Nectriaceae; Fusarium; Fusarium lateritium species complex
Fusarium sarcochroum	KAF4951749.1	HET (PSWSW-motif)	1	Pezizomycotina; leotiomyceta; sordariomyceta; Sordariomycetes; Hypocreomycetidae; Hypocreales; Nectriaceae; Fusarium; Fusarium lateritium species complex
Fusarium gaditjirri	KAF4945240.1	PII-like	0	Pezizomycotina; leotiomyceta; sordariomyceta; Sordariomycetes; Hypocreomycetidae; Hypocreales; Nectriaceae; Fusarium; Fusarium nisikadoi species complex
Fusarium gaditjirri	KAF4945241.1	HET (PSWIPRW-motif)	0	Pezizomycotina; leotiomyceta; sordariomyceta; Sordariomycetes; Hypocreomycetidae; Hypocreales; Nectriaceae; Fusarium; Fusarium nisikadoi species complex
Fusarium oxysporum	KAH7199484.1	HET (PSWIPRW-motif)	0	Pezizomycotina; leotiomyceta; sordariomyceta; Sordariomycetes; Hypocreomycetidae; Hypocreales; Nectriaceae; Fusarium; Fusarium oxysporum species complex
Fusarium oxysporum	KAH7199485.1	PII-like	0	Pezizomycotina; leotiomyceta; sordariomyceta; Sordariomycetes; Hypocreomycetidae; Hypocreales; Nectriaceae; Fusarium; Fusarium oxysporum species complex
Fusarium odoratissimum NRRL 54006	XP_031070828.1	HET (PSWIPRW-motif)	0	Pezizomycotina; leotiomyceta; sordariomyceta; Sordariomycetes; Hypocreomycetidae; Hypocreales; Nectriaceae; Fusarium; Fusarium oxysporum species complex; Fusarium odoratissimum
Fusarium odoratissimum NRRL 54006	XP_031070829.1	PII-like	0	Pezizomycotina; leotiomyceta; sordariomyceta; Sordariomycetes; Hypocreomycetidae; Hypocreales; Nectriaceae; Fusarium; Fusarium oxysporum species complex; Fusarium odoratissimum
Fusarium oxysporum NRRL 32931	EWY87888.1	HET (PSWIPRW-motif)	0	Pezizomycotina; leotiomyceta; sordariomyceta; Sordariomycetes; Hypocreomycetidae; Hypocreales; Nectriaceae; Fusarium; Fusarium oxysporum species complex; Fusarium oxysporum
Fusarium oxysporum NRRL 32931	EWY87889.1	PII-like	0	Pezizomycotina; leotiomyceta; sordariomyceta; Sordariomycetes; Hypocreomycetidae; Hypocreales; Nectriaceae; Fusarium; Fusarium oxysporum species complex; Fusarium oxysporum
Fusarium oxysporum f. sp. conglutinans Fo5176	EGU75666.1	HET (PSWIPRW-motif)	0	Pezizomycotina; leotiomyceta; sordariomyceta; Sordariomycetes; Hypocreomycetidae; Hypocreales; Nectriaceae; Fusarium; Fusarium oxysporum species complex; Fusarium oxysporum; Fusarium oxysporum f. sp. conglutinans
Fusarium oxysporum f. sp. conglutinans Fo5176	EGU75667.1	PII-like	0	Pezizomycotina; leotiomyceta; sordariomyceta; Sordariomycetes; Hypocreomycetidae; Hypocreales; Nectriaceae; Fusarium; Fusarium oxysporum species complex; Fusarium oxysporum; Fusarium oxysporum f. sp. conglutinans
Fusarium oxysporum f. sp. cubense race 1	ENH62222.1	PII-like	0	Pezizomycotina; leotiomyceta; sordariomyceta; Sordariomycetes; Hypocreomycetidae; Hypocreales; Nectriaceae; Fusarium; Fusarium oxysporum species complex; Fusarium oxysporum; Fusarium oxysporum f. sp. Cubense
Fusarium oxysporum f. sp. cubense race 1	ENH62223.1	HET (PSWIPRW-motif)	0	Pezizomycotina; leotiomyceta; sordariomyceta; Sordariomycetes; Hypocreomycetidae; Hypocreales; Nectriaceae; Fusarium; Fusarium oxysporum species complex; Fusarium oxysporum; Fusarium oxysporum f. sp. Cubense
Fusarium oxysporum f. sp. pisi HDV247	EXA41412.1	PII-like	0	Pezizomycotina; leotiomyceta; sordariomyceta; Sordariomycetes; Hypocreomycetidae; Hypocreales; Nectriaceae; Fusarium; Fusarium oxysporum species complex; Fusarium oxysporum; Fusarium oxysporum f. sp. Pisi
Fusarium oxysporum f. sp. pisi HDV247	EXA41413.1	HET (PSWIPRW-motif)	0	Pezizomycotina; leotiomyceta; sordariomyceta; Sordariomycetes; Hypocreomycetidae; Hypocreales; Nectriaceae; Fusarium; Fusarium oxysporum species complex; Fusarium oxysporum; Fusarium oxysporum f. sp. Pisi
Fusarium oxysporum f. sp. vasinfectum 25433	EXM13047.1	PII-like	0	Pezizomycotina; leotiomyceta; sordariomyceta; Sordariomycetes; Hypocreomycetidae; Hypocreales; Nectriaceae; Fusarium; Fusarium oxysporum species complex; Fusarium oxysporum; Fusarium oxysporum f. sp. vasinfectum
Fusarium oxysporum f. sp. vasinfectum 25433	EXM13048.1	HET (PSWIPRW-motif)	0	Pezizomycotina; leotiomyceta; sordariomyceta; Sordariomycetes; Hypocreomycetidae; Hypocreales; Nectriaceae; Fusarium; Fusarium oxysporum species complex; Fusarium oxysporum; Fusarium oxysporum f. sp. vasinfectum
Fusarium culmorum	PTD02605.1	HET (PSWSW-motif)	1	Pezizomycotina; leotiomyceta; sordariomyceta; Sordariomycetes; Hypocreomycetidae; Hypocreales; Nectriaceae; Fusarium; Fusarium sambucinum species complex
Fusarium culmorum	PTD02607.1	PII-like	1	Pezizomycotina; leotiomyceta; sordariomyceta; Sordariomycetes; Hypocreomycetidae; Hypocreales; Nectriaceae; Fusarium; Fusarium sambucinum species complex
Fusarium graminearum	KAI6759797.1	HET (PSWSW-motif)	1	Pezizomycotina; leotiomyceta; sordariomyceta; Sordariomycetes; Hypocreomycetidae; Hypocreales; Nectriaceae; Fusarium; Fusarium sambucinum species complex
Fusarium graminearum	KAI6759799.1	PII-like	1	Pezizomycotina; leotiomyceta; sordariomyceta; Sordariomycetes; Hypocreomycetidae; Hypocreales; Nectriaceae; Fusarium; Fusarium sambucinum species complex
Fusarium pseudograminearum	QPC77882.1	PII-like	1	Pezizomycotina; leotiomyceta; sordariomyceta; Sordariomycetes; Hypocreomycetidae; Hypocreales; Nectriaceae; Fusarium; Fusarium sambucinum species complex
Fusarium pseudograminearum	QPC77884.1	HET (PSWSW-motif)	1	Pezizomycotina; leotiomyceta; sordariomyceta; Sordariomycetes; Hypocreomycetidae; Hypocreales; Nectriaceae; Fusarium; Fusarium sambucinum species complex
Fusarium pseudograminearum CS3096	XP_009262585.1	PII-like	1	Pezizomycotina; leotiomyceta; sordariomyceta; Sordariomycetes; Hypocreomycetidae; Hypocreales; Nectriaceae; Fusarium; Fusarium sambucinum species complex
Fusarium pseudograminearum CS3096	XP_009262587.1	HET (PSWSW-motif)	1	Pezizomycotina; leotiomyceta; sordariomyceta; Sordariomycetes; Hypocreomycetidae; Hypocreales; Nectriaceae; Fusarium; Fusarium sambucinum species complex
Fusarium venenatum	XP_025591156.1	HET (PSWSW-motif)	1	Pezizomycotina; leotiomyceta; sordariomyceta; Sordariomycetes; Hypocreomycetidae; Hypocreales; Nectriaceae; Fusarium; Fusarium sambucinum species complex
Fusarium venenatum	XP_025591158.1	PII-like	1	Pezizomycotina; leotiomyceta; sordariomyceta; Sordariomycetes; Hypocreomycetidae; Hypocreales; Nectriaceae; Fusarium; Fusarium sambucinum species complex
Fusarium graminearum PH-1	XP_011319446.1	PII-like	1	Pezizomycotina; leotiomyceta; sordariomyceta; Sordariomycetes; Hypocreomycetidae; Hypocreales; Nectriaceae; Fusarium; Fusarium sambucinum species complex; Fusarium graminearum
Fusarium graminearum PH-1	XP_011319448.1	HET (PSWSW-motif)	1	Pezizomycotina; leotiomyceta; sordariomyceta; Sordariomycetes; Hypocreomycetidae; Hypocreales; Nectriaceae; Fusarium; Fusarium sambucinum species complex; Fusarium graminearum
Fusarium torreyae	KAJ4267532.1	HET (PSWSW-motif)	1	Pezizomycotina; leotiomyceta; sordariomyceta; Sordariomycetes; Hypocreomycetidae; Hypocreales; Nectriaceae; Fusarium; Fusarium torreyae species complex
Fusarium torreyae	KAJ4267534.1	PII-like	1	Pezizomycotina; leotiomyceta; sordariomyceta; Sordariomycetes; Hypocreomycetidae; Hypocreales; Nectriaceae; Fusarium; Fusarium torreyae species complex
Fusarium avenaceum	KAG5658083.1	HET (PSWSW-motif)	0	Pezizomycotina; leotiomyceta; sordariomyceta; Sordariomycetes; Hypocreomycetidae; Hypocreales; Nectriaceae; Fusarium; Fusarium tricinctum species complex
Fusarium avenaceum	KAG5658084.1	PII-like	0	Pezizomycotina; leotiomyceta; sordariomyceta; Sordariomycetes; Hypocreomycetidae; Hypocreales; Nectriaceae; Fusarium; Fusarium tricinctum species complex
Fusarium tricinctum	KAH7261774.1	HET (PSWSW-motif)	1	Pezizomycotina; leotiomyceta; sordariomyceta; Sordariomycetes; Hypocreomycetidae; Hypocreales; Nectriaceae; Fusarium; Fusarium tricinctum species complex
Fusarium tricinctum	KAH7261776.1	PII-like	1	Pezizomycotina; leotiomyceta; sordariomyceta; Sordariomycetes; Hypocreomycetidae; Hypocreales; Nectriaceae; Fusarium; Fusarium tricinctum species complex
Fusarium sp. LHS14.1	KAI8723093.1	HET (PSWIPRW-motif)	0	Pezizomycotina; leotiomyceta; sordariomyceta; Sordariomycetes; Hypocreomycetidae; Hypocreales; Nectriaceae; Fusarium; unclassified Fusarium
Fusarium sp. LHS14.1	KAI8723094.1	PII-like	0	Pezizomycotina; leotiomyceta; sordariomyceta; Sordariomycetes; Hypocreomycetidae; Hypocreales; Nectriaceae; Fusarium; unclassified Fusarium
Fusarium sp. NRRL 52700	KAF5645096.1	HET (PSWIPRW-motif)	0	Pezizomycotina; leotiomyceta; sordariomyceta; Sordariomycetes; Hypocreomycetidae; Hypocreales; Nectriaceae; Fusarium; unclassified Fusarium
Fusarium sp. NRRL 52700	KAF5645097.1	PII-like	0	Pezizomycotina; leotiomyceta; sordariomyceta; Sordariomycetes; Hypocreomycetidae; Hypocreales; Nectriaceae; Fusarium; unclassified Fusarium
Stylonectria norvegica	KAF7547470.1	HET (PSWIPRW-motif)	0	Pezizomycotina; leotiomyceta; sordariomyceta; Sordariomycetes; Hypocreomycetidae; Hypocreales; Nectriaceae; Stylonectria
Stylonectria norvegica	KAF7547471.1	PII-like	0	Pezizomycotina; leotiomyceta; sordariomyceta; Sordariomycetes; Hypocreomycetidae; Hypocreales; Nectriaceae; Stylonectria
Hirsutella minnesotensis 3608	KJZ75256.1	PII-like	0	Pezizomycotina; leotiomyceta; sordariomyceta; Sordariomycetes; Hypocreomycetidae; Hypocreales; Ophiocordycipitaceae; Hirsutella; Hirsutella minnesotensis
Hirsutella minnesotensis 3608	KJZ75257.1	HET (PSWIPRW-motif)	0	Pezizomycotina; leotiomyceta; sordariomyceta; Sordariomycetes; Hypocreomycetidae; Hypocreales; Ophiocordycipitaceae; Hirsutella; Hirsutella minnesotensis
Coniochaeta sp. 2T2.1	KAB5539280.1	HET (PSWIPRW-motif)	0	Pezizomycotina; leotiomyceta; sordariomyceta; Sordariomycetes; Sordariomycetidae; Coniochaetales; Coniochaetaceae; Coniochaeta; unclassified Coniochaeta
Coniochaeta sp. 2T2.1	KAB5539281.1	PII-like	0	Pezizomycotina; leotiomyceta; sordariomyceta; Sordariomycetes; Sordariomycetidae; Coniochaetales; Coniochaetaceae; Coniochaeta; unclassified Coniochaeta
Coniochaeta sp. 2T2.1	KAB5571797.1	HET (PSWIPRW-motif)	0	Pezizomycotina; leotiomyceta; sordariomyceta; Sordariomycetes; Sordariomycetidae; Coniochaetales; Coniochaetaceae; Coniochaeta; unclassified Coniochaeta
Coniochaeta sp. 2T2.1	KAB5571798.1	PII-like	0	Pezizomycotina; leotiomyceta; sordariomyceta; Sordariomycetes; Sordariomycetidae; Coniochaetales; Coniochaetaceae; Coniochaeta; unclassified Coniochaeta
Diaporthe amygdali	XP_052989571.1	HET B	1	Pezizomycotina; leotiomyceta; sordariomyceta; Sordariomycetes; Sordariomycetidae; Diaporthales; Diaporthaceae; Diaporthe
Diaporthe amygdali	XP_052989573.1	PII-like	1	Pezizomycotina; leotiomyceta; sordariomyceta; Sordariomycetes; Sordariomycetidae; Diaporthales; Diaporthaceae; Diaporthe
Ophiostoma piceae UAMH 11346	EPE09672.1	HET (PSWIPRW-motif)	0	Pezizomycotina; leotiomyceta; sordariomyceta; Sordariomycetes; Sordariomycetidae; Ophiostomatales; Ophiostomataceae; Ophiostoma; Ophiostoma piceae
Ophiostoma piceae UAMH 11346	EPE09673.1	PII-like	0	Pezizomycotina; leotiomyceta; sordariomyceta; Sordariomycetes; Sordariomycetidae; Ophiostomatales; Ophiostomataceae; Ophiostoma; Ophiostoma piceae
Trichocladium antarcticum	KAK4130039.1	PII-like	1	Pezizomycotina; leotiomyceta; sordariomyceta; Sordariomycetes; Sordariomycetidae; Sordariales; Chaetomiaceae;Trichocladium.
Trichocladium antarcticum	KAK4130041.1	HET B	1	Pezizomycotina; leotiomyceta; sordariomyceta; Sordariomycetes; Sordariomycetidae; Sordariales; Chaetomiaceae;Trichocladium.
Apiosordaria backusii	KAK0742058.1	HET B	0	Pezizomycotina; leotiomyceta; sordariomyceta; Sordariomycetes; Sordariomycetidae; Sordariales; Lasiosphaeriaceae; Apiosordaria
Apiosordaria backusii	KAK0742059.1	PII-like	0	Pezizomycotina; leotiomyceta; sordariomyceta; Sordariomycetes; Sordariomycetidae; Sordariales; Lasiosphaeriaceae; Apiosordaria
Bombardia bombarda	KAK0621905.1	HET B	0	Pezizomycotina; leotiomyceta; sordariomyceta; Sordariomycetes; Sordariomycetidae; Sordariales; Lasiosphaeriaceae; Bombardia
Bombardia bombarda	KAK0621906.1	PII-like	0	Pezizomycotina; leotiomyceta; sordariomyceta; Sordariomycetes; Sordariomycetidae; Sordariales; Lasiosphaeriaceae; Bombardia
Cercophora newfieldiana	KAK0641891.1	HET (PSWIPRW-motif)	0	Pezizomycotina; leotiomyceta; sordariomyceta; Sordariomycetes; Sordariomycetidae; Sordariales; Lasiosphaeriaceae; Cercophora
Cercophora newfieldiana	KAK0641892.1	PII-like	0	Pezizomycotina; leotiomyceta; sordariomyceta; Sordariomycetes; Sordariomycetidae; Sordariales; Lasiosphaeriaceae; Cercophora
Cercophora newfieldiana	KAK0641893.1	HET B	0	Pezizomycotina; leotiomyceta; sordariomyceta; Sordariomycetes; Sordariomycetidae; Sordariales; Lasiosphaeriaceae; Cercophora
Cercophora samala	KAK0670328.1	HET B	0	Pezizomycotina; leotiomyceta; sordariomyceta; Sordariomycetes; Sordariomycetidae; Sordariales; Lasiosphaeriaceae; Cercophora
Cercophora samala	KAK0670329.1	PII-like	0	Pezizomycotina; leotiomyceta; sordariomyceta; Sordariomycetes; Sordariomycetidae; Sordariales; Lasiosphaeriaceae; Cercophora
Immersiella caudata	KAK0620781.1	PII-like	0	Pezizomycotina; leotiomyceta; sordariomyceta; Sordariomycetes; Sordariomycetidae; Sordariales; Lasiosphaeriaceae; Immersiella
Immersiella caudata	KAK0620782.1	HET B	0	Pezizomycotina; leotiomyceta; sordariomyceta; Sordariomycetes; Sordariomycetidae; Sordariales; Lasiosphaeriaceae; Immersiella
Lasiosphaeris hirsuta	KAK0732136.1	PII-like	0	Pezizomycotina; leotiomyceta; sordariomyceta; Sordariomycetes; Sordariomycetidae; Sordariales; Lasiosphaeriaceae; Lasiosphaeris
Lasiosphaeris hirsuta	KAK0732137.1	HET B	0	Pezizomycotina; leotiomyceta; sordariomyceta; Sordariomycetes; Sordariomycetidae; Sordariales; Lasiosphaeriaceae; Lasiosphaeris
Podospora comata	VBB76854.1	PII-like	0	Pezizomycotina; leotiomyceta; sordariomyceta; Sordariomycetes; Sordariomycetidae; Sordariales; Podosporaceae; Podospora
Podospora comata	VBB76855.1	HET B	0	Pezizomycotina; leotiomyceta; sordariomyceta; Sordariomycetes; Sordariomycetidae; Sordariales; Podosporaceae; Podospora
Podospora didyma	KAK3372062.1	PII-like	0	Pezizomycotina; leotiomyceta; sordariomyceta; Sordariomycetes; Sordariomycetidae; Sordariales; Podosporaceae; Podospora
Podospora didyma	KAK3372063.1	HET (PSWIPRW-motif)	0	Pezizomycotina; leotiomyceta; sordariomyceta; Sordariomycetes; Sordariomycetidae; Sordariales; Podosporaceae; Podospora
Podospora didyma	KAK3389385.1	PII-like	1	Pezizomycotina; leotiomyceta; sordariomyceta; Sordariomycetes; Sordariomycetidae; Sordariales; Podosporaceae; Podospora
Podospora didyma	KAK3389387.1	HET B	1	Pezizomycotina; leotiomyceta; sordariomyceta; Sordariomycetes; Sordariomycetidae; Sordariales; Podosporaceae; Podospora
Podospora anserina S mat+	XP_001909032.1	PII-like	0	Pezizomycotina; leotiomyceta; sordariomyceta; Sordariomycetes; Sordariomycetidae; Sordariales; Podosporaceae; Podospora; Podospora anserina
Podospora anserina S mat+	XP_001909033.1	HET B	0	Pezizomycotina; leotiomyceta; sordariomyceta; Sordariomycetes; Sordariomycetidae; Sordariales; Podosporaceae; Podospora; Podospora anserina
Triangularia verruculosa	KAK4205075.1	HET B	0	Pezizomycotina; leotiomyceta; sordariomyceta; Sordariomycetes; Sordariomycetidae; Sordariales; Podosporaceae;Triangularia.
Triangularia verruculosa	KAK4205076.1	PII-like	0	Pezizomycotina; leotiomyceta; sordariomyceta; Sordariomycetes; Sordariomycetidae; Sordariales; Podosporaceae;Triangularia.
Copromyces sp. CBS 386.78	KAK1777724.1	HET B	0	Pezizomycotina; leotiomyceta; sordariomyceta; Sordariomycetes; Sordariomycetidae; Sordariales; Sordariaceae; Copromyces; unclassified Copromyces
Copromyces sp. CBS 386.78	KAK1777725.1	PII-like	0	Pezizomycotina; leotiomyceta; sordariomyceta; Sordariomycetes; Sordariomycetidae; Sordariales; Sordariaceae; Copromyces; unclassified Copromyces
Neurospora crassa	KAK3502291.1	HET B	0	Pezizomycotina; leotiomyceta; sordariomyceta; Sordariomycetes; Sordariomycetidae; Sordariales; Sordariaceae; Neurospora
Neurospora crassa	KAK3502292.1	PII-like	0	Pezizomycotina; leotiomyceta; sordariomyceta; Sordariomycetes; Sordariomycetidae; Sordariales; Sordariaceae; Neurospora
Neurospora hispaniola	KAK3484964.1	HET B	0	Pezizomycotina; leotiomyceta; sordariomyceta; Sordariomycetes; Sordariomycetidae; Sordariales; Sordariaceae; Neurospora
Neurospora hispaniola	KAK3484965.1	PII-like	0	Pezizomycotina; leotiomyceta; sordariomyceta; Sordariomycetes; Sordariomycetidae; Sordariales; Sordariaceae; Neurospora
Neurospora tetraspora	KAK3338891.1	HET B	0	Pezizomycotina; leotiomyceta; sordariomyceta; Sordariomycetes; Sordariomycetidae; Sordariales; Sordariaceae; Neurospora
Neurospora tetraspora	KAK3338892.1	PII-like	0	Pezizomycotina; leotiomyceta; sordariomyceta; Sordariomycetes; Sordariomycetidae; Sordariales; Sordariaceae; Neurospora
Neurospora crassa OR74A	XP_959360.1	HET B	0	Pezizomycotina; leotiomyceta; sordariomyceta; Sordariomycetes; Sordariomycetidae; Sordariales; Sordariaceae; Neurospora; Neurospora crassa
Neurospora crassa OR74A	XP_959361.1	PII-like	0	Pezizomycotina; leotiomyceta; sordariomyceta; Sordariomycetes; Sordariomycetidae; Sordariales; Sordariaceae; Neurospora; Neurospora crassa
Neurospora sp. IMI 360204	KAJ4413556.1	HET B	0	Pezizomycotina; leotiomyceta; sordariomyceta; Sordariomycetes; Sordariomycetidae; Sordariales; Sordariaceae; Neurospora; unclassified Neurospora
Neurospora sp. IMI 360204	KAJ4413557.1	PII-like	0	Pezizomycotina; leotiomyceta; sordariomyceta; Sordariomycetes; Sordariomycetidae; Sordariales; Sordariaceae; Neurospora; unclassified Neurospora
Sordaria macrospora k-hell	XP_003345424.1	PII-like	0	Pezizomycotina; leotiomyceta; sordariomyceta; Sordariomycetes; Sordariomycetidae; Sordariales; Sordariaceae; Sordaria; Sordaria macrospora
Sordaria macrospora k-hell	XP_003345425.1	HET B	0	Pezizomycotina; leotiomyceta; sordariomyceta; Sordariomycetes; Sordariomycetidae; Sordariales; Sordariaceae; Sordaria; Sordaria macrospora
Madurella mycetomatis	KXX79058.1	PII-like	0	Pezizomycotina; leotiomyceta; sordariomyceta; Sordariomycetes; Sordariomycetidae; Sordariales; Sordariales incertae sedis; Madurella
Madurella mycetomatis	KXX79059.1	HET B	0	Pezizomycotina; leotiomyceta; sordariomyceta; Sordariomycetes; Sordariomycetidae; Sordariales; Sordariales incertae sedis; Madurella
Daldinia loculata	KAI2783557.1	HET B	1	Pezizomycotina; leotiomyceta; sordariomyceta; Sordariomycetes; Xylariomycetidae; Xylariales; Hypoxylaceae; Daldinia
Daldinia loculata	KAI2783559.1	PII-like	1	Pezizomycotina; leotiomyceta; sordariomyceta; Sordariomycetes; Xylariomycetidae; Xylariales; Hypoxylaceae; Daldinia
Daldinia loculata	XP_049159593.1	HET B	1	Pezizomycotina; leotiomyceta; sordariomyceta; Sordariomycetes; Xylariomycetidae; Xylariales; Hypoxylaceae; Daldinia
Daldinia loculata	XP_049159595.1	PII-like	1	Pezizomycotina; leotiomyceta; sordariomyceta; Sordariomycetes; Xylariomycetidae; Xylariales; Hypoxylaceae; Daldinia
Hypoxylon rubiginosum	KAI4868384.1	HET (PSWIPRW-motif)	0	Pezizomycotina; leotiomyceta; sordariomyceta; Sordariomycetes; Xylariomycetidae; Xylariales; Hypoxylaceae; Hypoxylon
Hypoxylon rubiginosum	KAI4868385.1	PII-like	0	Pezizomycotina; leotiomyceta; sordariomyceta; Sordariomycetes; Xylariomycetidae; Xylariales; Hypoxylaceae; Hypoxylon
Microdochium nivale	KAJ1323934.1	PII-like	0	Pezizomycotina; leotiomyceta; sordariomyceta; Sordariomycetes; Xylariomycetidae; Xylariales; Microdochiaceae; Microdochium
Microdochium nivale	KAJ1323935.1	HET (PSWIPRW-motif)	0	Pezizomycotina; leotiomyceta; sordariomyceta; Sordariomycetes; Xylariomycetidae; Xylariales; Microdochiaceae; Microdochium
Xylariaceae sp. FL0255	KAI1323160.1	PII-like	1	Pezizomycotina; leotiomyceta; sordariomyceta; Sordariomycetes; Xylariomycetidae; Xylariales; Xylariaceae; unclassified Xylariaceae
Xylariaceae sp. FL0255	KAI1323162.1	HET B	1	Pezizomycotina; leotiomyceta; sordariomyceta; Sordariomycetes; Xylariomycetidae; Xylariales; Xylariaceae; unclassified Xylariaceae
Xylariaceae sp. FL0804	KAI0485338.1	PII-like	0	Pezizomycotina; leotiomyceta; sordariomyceta; Sordariomycetes; Xylariomycetidae; Xylariales; Xylariaceae; unclassified Xylariaceae
Xylariaceae sp. FL0804	KAI0485339.1	HET (PSWIPRW-motif)	0	Pezizomycotina; leotiomyceta; sordariomyceta; Sordariomycetes; Xylariomycetidae; Xylariales; Xylariaceae; unclassified Xylariaceae
Xylariaceae sp. FL1019	KAI1264748.1	PII-like	0	Pezizomycotina; leotiomyceta; sordariomyceta; Sordariomycetes; Xylariomycetidae; Xylariales; Xylariaceae; unclassified Xylariaceae
Xylariaceae sp. FL1019	KAI1264749.1	HET (PSWIPRW-motif)	0	Pezizomycotina; leotiomyceta; sordariomyceta; Sordariomycetes; Xylariomycetidae; Xylariales; Xylariaceae; unclassified Xylariaceae
Arthrobotrys flagrans	RVD82803.1	PII-like	0	Pezizomycotina; Orbiliomycetes; Orbiliales; Orbiliaceae; Arthrobotrys
Arthrobotrys flagrans	RVD82804.1	HET (PSWIPRW-motif)	0	Pezizomycotina; Orbiliomycetes; Orbiliales; Orbiliaceae; Arthrobotrys
Drechslerella dactyloides	KAJ6257801.1	PII-like	0	Pezizomycotina; Orbiliomycetes; Orbiliales; Orbiliaceae; Drechslerella
Drechslerella dactyloides	KAJ6257802.1	HET (PSWIPRW-motif)	0	Pezizomycotina; Orbiliomycetes; Orbiliales; Orbiliaceae; Drechslerella
Orbilia oligospora	KAF3092998.1	PII-like	0	Pezizomycotina; Orbiliomycetes; Orbiliales; Orbiliaceae; Orbilia; Orbilia oligospora
Orbilia oligospora	KAF3092999.1	HET (PSWIPRW-motif)	0	Pezizomycotina; Orbiliomycetes; Orbiliales; Orbiliaceae; Orbilia; Orbilia oligospora
Orbilia oligospora	KAF3185058.1	HET (PSWIPRW-motif)	0	Pezizomycotina; Orbiliomycetes; Orbiliales; Orbiliaceae; Orbilia; Orbilia oligospora
Orbilia oligospora	KAF3185059.1	PII-like	0	Pezizomycotina; Orbiliomycetes; Orbiliales; Orbiliaceae; Orbilia; Orbilia oligospora
Orbilia oligospora	TGJ66775.1	HET (PSWIPRW-motif)	0	Pezizomycotina; Orbiliomycetes; Orbiliales; Orbiliaceae; Orbilia; Orbilia oligospora
Orbilia oligospora	TGJ66776.1	PII-like	0	Pezizomycotina; Orbiliomycetes; Orbiliales; Orbiliaceae; Orbilia; Orbilia oligospora
Orbilia oligospora ATCC 24927	XP_011121736.1	HET (PSWIPRW-motif)	0	Pezizomycotina; Orbiliomycetes; Orbiliales; Orbiliaceae; Orbilia; Orbilia oligospora
Orbilia oligospora ATCC 24927	XP_011121737.1	PII-like	0	Pezizomycotina; Orbiliomycetes; Orbiliales; Orbiliaceae; Orbilia; Orbilia oligospora
1 The query sequences used in psi-blast searches were BP2, the HET domain of BH1 (HET B), the HET domain of KAK3372063.1 from Podospora didyma (PSWIPRW-motif), the HET domain of XP_955881.1 from Neurospora crassa (PSWSW-motif)
