# Supplementary material for: het-B allorecognition in Podospora anserina is determined by pseudo-allelic interaction of genes encoding a HET and lectin fold domain protein and a PII-like protein
Source: PLoS Genet. 2024 Feb 12;20(2):e1011114. doi: 10.1371/journal.pgen.1011114 (PMC10890737; doi:10.1371/journal.pgen.1011114)
Supplement: S4 Table — (XLSX) [file pgen.1011114.s011.xlsx]

## Sheet: S4 Table
Strain	MAT1	Species	Year	Locality	Herbivore	Het-V2	Het-B	Source of genomic resources	NCBI BioSample
PaWa1p	+	P. anserina	1991	Wageningen	Rabbit	V	B1	Ament-Velásquez et al. (2022)	SAMN19989554
PaWa2m	-	P. anserina	1991	Wageningen	Rabbit	V	B1	Ament-Velásquez et al. (2022)	SAMN19989555
PaWa3p	+	P. anserina	1991	Wageningen	Rabbit	V	B2	Ament-Velásquez et al. (2022)	SAMN19989556
PaWa4p	+	P. anserina	1991	Wageningen	Rabbit	V	B1	Ament-Velásquez et al. (2022)	SAMN19989557
PaWa7m	-	P. anserina	1993	Wageningen	Horse	V1	B1	Ament-Velásquez et al. (2022)	SAMN19989558
PaWa8p	+	P. anserina	1993	Wageningen	Horse	V1	B1	Ament-Velásquez et al. (2022)	SAMN19989559
PaWa9m	-	P. anserina	1993	Wageningen	Horse	V1	B1	Ament-Velásquez et al. (2022)	SAMN19989560
PaWa10p	+	P. anserina	1993	Wageningen	Horse	V	B2	Ament-Velásquez et al. (2022)	SAMN19989561
PaWa11m	-	P. anserina	1993	Wageningen	Horse	V	B2	Ament-Velásquez et al. (2022)	SAMN19989562
PaWa12p	+	P. anserina	1993	Wageningen	Horse	V	B1	Ament-Velásquez et al. (2022)	SAMN19989563
PaWa13m	-	P. anserina	1993	Wageningen	Horse	V	B1	Ament-Velásquez et al. (2022)	SAMN19989564
PaWa14p	+	P. anserina	1993	Wageningen	Horse	V	B2	Ament-Velásquez et al. (2022)	SAMN19989565
PaWa15m	-	P. anserina	1993	Wageningen	Horse	V1	B1	Ament-Velásquez et al. (2022)	SAMN19989566
PaWa16p	+	P. anserina	1993	Wageningen	Horse	V	B1	Ament-Velásquez et al. (2022)	SAMN19989567
PaWa17m	-	P. anserina	1993	Wageningen	Horse	V1	B2	Ament-Velásquez et al. (2022)	SAMN19989568
PaWa18p	+	P. anserina	1993	Wageningen	Horse	V1	B1	Ament-Velásquez et al. (2022)	SAMN19989569
PaWa19m	-	P. anserina	1993	Wageningen	Horse	V	B2	Ament-Velásquez et al. (2022)	SAMN19989570
PaWa21m	-	P. anserina	1993	Wageningen	Horse	V1	B1	Vogan et al. (2019)	SAMN10977277
PaWa22m	-	P. anserina	1993	Wageningen	Rabbit	V	B2	Ament-Velásquez et al. (2022)	SAMN19989571
PaWa23p	+	P. anserina	1993	Wageningen	Horse	V	B2	Ament-Velásquez et al. (2022)	SAMN19989572
PaWa24m	-	P. anserina	1993	Wageningen	Horse	V	B1	Ament-Velásquez et al. (2022)	SAMN19989573
PaWa25p	+	P. anserina	1993	Wageningen	Horse	V1	B2	Ament-Velásquez et al. (2022)	SAMN19989574
PaWa26m	-	P. anserina	1993	Wageningen	Horse	V1	B1	Ament-Velásquez et al. (2022)	SAMN19989575
PaWa27p	+	P. anserina	1993	Wageningen	Horse	V1	B2	Ament-Velásquez et al. (2022)	SAMN19989576
PaWa28m	-	P. anserina	1993	Wageningen	Sheep	V1	B1	Vogan et al. (2019)	SAMN17109607
PaWa29p	+	P. anserina	1993	Wageningen	Sheep	V	B2	Ament-Velásquez et al. (2022)	SAMN19989577
PaWa32p	+	P. anserina	1993	Wageningen	Rabbit	V	B1	Ament-Velásquez et al. (2022)	SAMN19989578
PaWa33m	-	P. anserina	1993	Wageningen	Rabbit	V	B1	Ament-Velásquez et al. (2022)	SAMN19989579
PaWa36p	+	P. anserina	1993	Wageningen	Rabbit	V	B1	Ament-Velásquez et al. (2022)	SAMN19989580
PaWa37m	-	P. anserina	1993	Wageningen	Rabbit	V	B1	Ament-Velásquez et al. (2022)	SAMN19989581
PaWa38p	+	P. anserina	1993	Wageningen	Sheep	V1	B1	Ament-Velásquez et al. (2022)	SAMN19989582
PaWa39m	-	P. anserina	1994	Wageningen	Rabbit	V	B1	Ament-Velásquez et al. (2022)	SAMN19989583
PaWa40m	-	P. anserina	1994	Wageningen	Rabbit	V	B1	Ament-Velásquez et al. (2022)	SAMN19989584
PaWa41p	+	P. anserina	1994	Wageningen	Rabbit	V	B1	Ament-Velásquez et al. (2022)	SAMN19989585
PaWa42m	-	P. anserina	1994	Wageningen	Sheep	V	B1	Ament-Velásquez et al. (2022)	SAMN19989586
PaWa43p	+	P. anserina	1994	Wageningen	Horse	V	B1	Ament-Velásquez et al. (2022)	SAMN19989587
PaWa44m	-	P. anserina	1994	Wageningen	Horse	V	B2	Ament-Velásquez et al. (2022)	SAMN19989588
PaWa45p	+	P. anserina	1994	Wageningen	Rabbit	V1	B1	Ament-Velásquez et al. (2022)	SAMN19989589
PaWa46p	+	P. anserina	1994	Wageningen	Rabbit	V1	B1	Vogan et al. (2019)	SAMN10977279
PaWa47m	-	P. anserina	1994	Wageningen	Horse	V1	B1	Ament-Velásquez et al. (2022)	SAMN19989590
PaWa49m	-	P. anserina	1994	Wageningen	Horse	V1	B1	Ament-Velásquez et al. (2022)	SAMN19989591
PaWa52p	+	P. anserina	1994	Wageningen	Horse	V	B1	Ament-Velásquez et al. (2022)	SAMN19989592
PaWa53m	-	P. anserina	1994	Wageningen	Horse	V	B2	Vogan et al. (2019)	SAMN10977280
PaWa54m	-	P. anserina	1994	Wageningen	Horse	V	B1	Ament-Velásquez et al. (2022)	SAMN19989593
PaWa55p	+	P. anserina	1994	Wageningen	Horse	V	B1	Ament-Velásquez et al. (2022)	SAMN19989594
PaWa56m	-	P. anserina	1994	Wageningen	Horse	V	B1	Ament-Velásquez et al. (2022)	SAMN19989595
PaWa57p	+	P. anserina	1994	Wageningen	Rabbit	V1	B1	Ament-Velásquez et al. (2022)	SAMN19989596
PaWa58m	-	P. anserina	1994	Wageningen	Rabbit	V	B2	Vogan et al. (2019)	SAMN17109610
PaWa59m	-	P. anserina	1994	Wageningen	Horse	V	B1	Ament-Velásquez et al. (2022)	SAMN19989597
PaWa60p	+	P. anserina	1994	Wageningen	Horse	V1	B1	Ament-Velásquez et al. (2022)	SAMN19989598
PaWa61m	-	P. anserina	1994	Wageningen	Horse	V1	B2	Ament-Velásquez et al. (2022)	SAMN19989599
PaWa62p	+	P. anserina	1994	Wageningen	Horse	V	B1	Ament-Velásquez et al. (2022)	SAMN19989600
PaWa63p	+	P. anserina	1994	Wageningen	Horse	V1	B2	Vogan et al. (2019)	SAMN10977282
PaWa64m	-	P. anserina	1994	Wageningen	Horse	V1	B1	Ament-Velásquez et al. (2022)	SAMN19989601
PaWa66m	-	P. anserina	1994	Wageningen	Rabbit	V	B1	Ament-Velásquez et al. (2022)	SAMN19989602
PaWa67p	+	P. anserina	1994	Wageningen	Horse	V	B1	Ament-Velásquez et al. (2022)	SAMN19989603
PaWa68m	-	P. anserina	1994	Wageningen	Horse	V	B1	Ament-Velásquez et al. (2022)	SAMN19989604
PaWa69p	+	P. anserina	1994	Wageningen	Rabbit	V	B1	Ament-Velásquez et al. (2022)	SAMN19989605
PaWa70m	-	P. anserina	1995	Wageningen	Rabbit	V	B2	Ament-Velásquez et al. (2022)	SAMN19989606
PaWa71p	+	P. anserina	1995	Wageningen	Rabbit	V1	B2	Ament-Velásquez et al. (2022)	SAMN19989607
PaWa72m	-	P. anserina	1995	Wageningen	Rabbit	V1	B2	Ament-Velásquez et al. (2022)	SAMN19989608
PaWa76p	+	P. anserina	1995	Wageningen	NA	V1	B2	Ament-Velásquez et al. (2022)	SAMN19989609
PaWa77m	-	P. anserina	1995	Wageningen	NA	V1	B1	Ament-Velásquez et al. (2022)	SAMN19989610
PaWa78p	+	P. anserina	1995	Wageningen	NA	V1	B2	Ament-Velásquez et al. (2022)	SAMN19989611
PaWa79m	-	P. anserina	1995	Wageningen	NA	V1	B2	Ament-Velásquez et al. (2022)	SAMN19989612
PaWa81p	+	P. anserina	1995	Wageningen	NA	V	B2	Ament-Velásquez et al. (2022)	SAMN19989613
PaWa83m	-	P. anserina	1995	Wageningen	NA	V	B1	Ament-Velásquez et al. (2022)	SAMN19989614
PaWa85p	+	P. anserina	1997	Wageningen	NA	V	B1	Ament-Velásquez et al. (2022)	SAMN19989615
PaWa86m	-	P. anserina	1997	Wageningen	NA	V1	B1	Ament-Velásquez et al. (2022)	SAMN19989616
PaWa87p	+	P. anserina	1997	Wageningen	NA	V	B1	Vogan et al. (2019)	SAMN10977284
PaWa88p	+	P. anserina	1997	Wageningen	NA	V1	B1	Ament-Velásquez et al. (2022)	SAMN19989617
PaWa89p	+	P. anserina	1997	Wageningen	NA	V1	B1	Ament-Velásquez et al. (2022)	SAMN19989618
PaWa91p	+	P. anserina	1997	Wageningen	NA	V1	B2	Ament-Velásquez et al. (2022)	SAMN19989619
PaWa92p	+	P. anserina	1997	Wageningen	NA	V	B2	Ament-Velásquez et al. (2022)	SAMN19989620
PaWa94p	+	P. anserina	1997	Wageningen	NA	V	B2	Ament-Velásquez et al. (2022)	SAMN19989621
PaWa95p	+	P. anserina	1997	Wageningen	NA	V	B1	Ament-Velásquez et al. (2022)	SAMN19989622
PaWa96m	-	P. anserina	1997	Wageningen	NA	V1	B2	Ament-Velásquez et al. (2022)	SAMN19989623
PaWa97p	+	P. anserina	1997	Wageningen	NA	V1	B1	Ament-Velásquez et al. (2022)	SAMN19989624
PaWa98m	-	P. anserina	1997	Wageningen	NA	V	B2	Ament-Velásquez et al. (2022)	SAMN19989625
PaWa99p	+	P. anserina	1997	Wageningen	NA	V	B1	Ament-Velásquez et al. (2022)	SAMN19989626
PaWa100p	+	P. anserina	1997	Wageningen	NA	V	B1	Vogan et al. (2019)	SAMN10977286
PaWa101m	-	P. anserina	2001	Wageningen	Rabbit	V1	B1	Ament-Velásquez et al. (2022)	SAMN19989627
PaWa102p	+	P. anserina	2001	Wageningen	Rabbit	V	B2	Ament-Velásquez et al. (2022)	SAMN19989628
PaWa103m	-	P. anserina	2001	Wageningen	Rabbit	V1	B1	Ament-Velásquez et al. (2022)	SAMN19989629
PaWa104m	-	P. anserina	2001	Wageningen	Horse	V1	B2	Ament-Velásquez et al. (2022)	SAMN19989630
PaWa105p	+	P. anserina	2001	Wageningen	Horse	V1	B1	Ament-Velásquez et al. (2022)	SAMN19989631
PaWa106p	+	P. anserina	2001	Wageningen	Horse	V	B2	Ament-Velásquez et al. (2022)	SAMN19989632
PaWa107m	-	P. anserina	2001	Wageningen	Horse	V1	B1	Ament-Velásquez et al. (2022)	SAMN19989633
PaWa108m	-	P. anserina	2001	Wageningen	Horse	V1	B2	Ament-Velásquez et al. (2022)	SAMN19989634
PaWa109p	+	P. anserina	2001	Wageningen	Rabbit	V1	B2	Ament-Velásquez et al. (2022)	SAMN19989635
PaWa115m	-	P. anserina	2001	Wageningen	Rabbit	V1	B1	Ament-Velásquez et al. (2022)	SAMN19989636
PaWa116p	+	P. anserina	2001	Wageningen	Rabbit	V1	B1	Ament-Velásquez et al. (2022)	SAMN19989637
PaWa117m	-	P. anserina	2001	Wageningen	Rabbit	V	B1	Ament-Velásquez et al. (2022)	SAMN19989638
PaWa118p	+	P. anserina	2001	Wageningen	Rabbit	V1	B1	Ament-Velásquez et al. (2022)	SAMN19989639
PaWa122m	-	P. anserina	2010	Wageningen	Horse	V	B1	Ament-Velásquez et al. (2022)	SAMN19989640
PaWa123p	+	P. anserina	2010	Wageningen	Horse	V	B1	Ament-Velásquez et al. (2022)	SAMN19989641
PaWa124p	+	P. anserina	2010	Wageningen	Horse	V1	B2	Ament-Velásquez et al. (2022)	SAMN19989642
PaWa125m	-	P. anserina	2010	Wageningen	Horse	V	B1	Ament-Velásquez et al. (2022)	SAMN19989643
PaWa126p	+	P. anserina	2010	Wageningen	Horse	V1	B1	Ament-Velásquez et al. (2022)	SAMN19989644
PaWa127m	-	P. anserina	2010	Wageningen	Horse	V	B1	Ament-Velásquez et al. (2022)	SAMN19989645
PaWa128p	+	P. anserina	2010	Wageningen	Horse	V1	B1	Ament-Velásquez et al. (2022)	SAMN19989646
PaWa129p	+	P. anserina	2010	Wageningen	Horse	V	B1	Ament-Velásquez et al. (2022)	SAMN19989647
PaWa137m	-	P. anserina	2016	Wageningen	Rabbit	V1	B2	Vogan et al. (2021)	SAMN15214446
PaWa138m	-	P. anserina	2016	Wageningen	Rabbit	V	B1	Ament-Velásquez et al. (2022)	SAMN19989648
PaWa142p	+	P. anserina	2016	Wageningen	Horse	V1	B2	Ament-Velásquez et al. (2022)	SAMN19989649
PaWa143m	-	P. anserina	2016	Wageningen	Horse	V1	B2	Ament-Velásquez et al. (2022)	SAMN19989650
PaYp	+	P. anserina	1937?	France	NA	V1	B1	Vogan et al. (2019)	SAMN10977285
PaZp	+	P. anserina	1937?	France	NA	V	B1	Ament-Velásquez et al. (2022)	SAMN19989653
PaSp	+	P. anserina	1937?	France	NA	V	B1	Vogan et al. (2019)	SAMN10977290
PODCO	+	P. comata	?	?	?	V2	B1	Silar et al. (2018)	-
PcWa131m	-	P. comata	2016	Wageningen	Rabbit	V2	B2	Vogan et al. (2021)	SAMN15214447
PcWa132p	+	P. comata	2016	Wageningen	Rabbit	V2	B2	Ament-Velásquez et al. (2023)	SAMN37845441
PcWa133m	-	P. comata	2016	Wageningen	Rabbit	V2	B1	Ament-Velásquez et al. (2023)	SAMN37845442
PcWa139m	-	P. comata	2016	Wageningen	Horse	V2	B2	Vogan et al. (2021)	SAMN15214448
CBS237.71m	-	P. pauciseta	1970	Israel	Antelope	V	B2	Vogan et al. (2019)	SAMN10977288
CBS333.63p	+	P. pauciseta	1963	Argentina	Cow	V3	B1	Ament-Velásquez et al. (2022)	SAMN19989654
CBS451.62p	+	P. pauciseta	1960	Argentina	Cow	V3	B1	Ament-Velásquez et al. (2023)	SAMN37845443
CBS124.78p	+	P. pseudoanserina	1977	India	Goat	NA	B2	Ament-Velásquez et al. (2023)	SAMN17076437
CBS253.71p	+	P. pseudoanserina	c. 1971?	CAR	Defassa Waterbuck	NA	B1	Ament-Velásquez et al. (2023)	SAMN37845444
CBS411.78m	-	P. pseudopauciseta	1972	Venezuela	Cow	NA	B1	Ament-Velásquez et al. (2023)	SAMN17076438
CBS415.72m	-	P. pseudocomata	1972	Pakistan	Soil	V4	B2	Ament-Velásquez et al. (2023)	SAMN17076439
CBS112042p	+	P. bellae-mahoneyi	2001	Australia	Wallaroo	V2*	B1	Ament-Velásquez et al. (2023)	SAMN17076440
PaWa144p	+	P. anserina	2016	Wageningen	Horse	V1	B2	-	-
PaWa145m	-	P. anserina	2016	Wageningen	Horse	NA	B2	-	-
PaWa146	2k	P. anserina	2017	Wageningen	Horse	V1	B1	-	-
PaWa147	2k	P. anserina	2017	Wageningen	Horse	V	B2	-	-
PaWa148	2k	P. anserina	2017	Wageningen	Horse	V1	B2	-	-
PaWa149	2k	P. anserina	2017	Wageningen	Horse	V1	B1	-	-
PaWa151	2k	P. anserina	2017	Wageningen	Horse	V1	B2?	-	-
PaWa152	2k	P. anserina	2017	Wageningen	Horse	V1	B1	-	-
PaWa153	2k	P. anserina	2017	Wageningen	Horse	V	B1	-	-
PaWa154	2k	P. anserina	2017	Wageningen	Horse	V1	B2	-	-
PaWa155	2k	P. anserina	2017	Wageningen	Horse	V	B2	-	-
PaWa156	2k	P. anserina	2017	Wageningen	Horse	V	B1	-	-
PaWa157	2k	P. anserina	2017	Wageningen	Horse	V1	B2	-	-
PaWa158	2k	P. anserina	2017	Wageningen	Horse	V1	B2	-	-
PaWa159	2k	P. anserina	2017	Wageningen	Horse	V1	B1	-	-
PaWa161	2k	P. anserina	2017	Wageningen	Horse	V1	B1	-	-
PaWa162	2k	P. anserina	2017	Wageningen	Horse	V1	B2	-	-
PaWa163	2k	P. anserina	2017	Wageningen	Horse	V	B1	-	-
PaWa164	2k	P. anserina	2017	Wageningen	Horse	V	B2	-	-
PaWa165	2k	P. anserina	2017	Wageningen	Horse	V1	B2	-	-
PaWa166	2k	P. anserina	2017	Wageningen	Horse	V	B1	-	-
PaWa167	2k	P. anserina	2017	Wageningen	Horse	V1	B1	-	-
PaWa168	2k	P. anserina	2017	Wageningen	Horse	V	B2	-	-
PaWa169	2k	P. anserina	2017	Wageningen	Horse	V1	B1	-	-
PaWa171	2k	P. anserina	2017	Wageningen	Horse	NA	B2	-	-
PaWa173	2k	P. anserina	2017	Wageningen	Horse	V1	B2	-	-
PaWa174p	+	P. anserina	2017	Wageningen	Horse	V1	B1	-	-
PaWa175	2k	P. anserina	2017	Wageningen	Horse	V1	B1	-	-
PaWa176	2k	P. anserina	2017	Wageningen	Horse	NA	B1	-	-
PaWa177	2k	P. anserina	2017	Wageningen	Horse	NA	B1	-	-
PaWa179	2k	P. anserina	2017	Wageningen	Horse	NA	B1	-	-
PaWa181p	+	P. anserina	2017	Wageningen	Horse	V1	B1	-	-
PaWa182	2k	P. anserina	2017	Wageningen	Horse	V1	B2	-	-
PaWa183	2k	P. anserina	2017	Wageningen	Horse	V	B2	-	-
PaWa185	2k	P. anserina	2017	Wageningen	Horse	V1	B1	-	-
PaWa186	2k	P. anserina	2017	Wageningen	Horse	V	B1	-	-
PaWa187	2k	P. anserina	2017	Wageningen	Horse	V	B2	-	-
PaWa188	2k	P. anserina	2017	Wageningen	Horse	NA	B1	-	-
PaWa189	2k	P. anserina	2017	Wageningen	Horse	V	B1	-	-
PaWa191	2k	P. anserina	2017	Wageningen	Horse	NA	B1	-	-
PaWa192	2k	P. anserina	2017	Wageningen	Horse	V1	B1	-	-
PaWa193	2k	P. anserina	2017	Wageningen	Horse	V1	B1	-	-
PaWa195	2k	P. anserina	2017	Wageningen	Horse	V	B1	-	-
PaWa196	2k	P. anserina	2017	Wageningen	Horse	V	B1	-	-
PaWa197	2k	P. anserina	2017	Wageningen	Horse	V1	B1	-	-
PaWa199	2k	P. anserina	2017	Wageningen	Horse	V1	NA	-	-
PaWa201	2k	P. anserina	2017	Wageningen	Horse	NA	B1	-	-
PaWa202	2k	P. anserina	2017	Wageningen	Horse	V1	B1	-	-
PaWa203	2k	P. anserina	2017	Wageningen	Horse	V1	B2	-	-
PaWa204	2k	P. anserina	2017	Wageningen	Horse	V1	B1	-	-
PaWa205	2k	P. anserina	2017	Wageningen	Horse	V1	B1	-	-
PaWa207	2k	P. anserina	2017	Wageningen	Horse	V1	B2	-	-
PaWa208	2k	P. anserina	2017	Wageningen	Horse	V1	B1	-	-
PaWa209	2k	P. anserina	2017	Wageningen	Horse	V	B1	-	-
PaWa211	2k	P. anserina	2017	Wageningen	Horse	V1	B2	-	-
PaWa212	2k	P. anserina	2017	Wageningen	Horse	V1	B2	-	-
PaWa213	2k	P. anserina	2017	Wageningen	Horse	V	B1	-	-
PaWa214	2k	P. anserina	2017	Wageningen	Horse	V	B1	-	-
PaWa218	2k	P. anserina	2017	Wageningen	Horse	V	B1	-	-
PaWa219	2k	P. anserina	2017	Wageningen	Horse	V1	B1	-	-
PaWa221	2k	P. anserina	2017	Wageningen	Horse	NA	B1	-	-
PaWa223	2k	P. anserina	2017	Wageningen	Horse	V1	B1	-	-
PaWa224	2k	P. anserina	2017	Wageningen	Horse	V	B1	-	-
PaWa227	2k	P. anserina	2017	Wageningen	Horse	V1	B2	-	-
PaWa229	2k	P. anserina	2017	Wageningen	Horse	NA	B2	-	-
										1 Mating type + or - if culture is monokaryotic; 2k indicates it is dikaryotic
										2 Data from Ament-Velásquez et al. (2022) Nat Eco Evo with the exception of Wa149
										3 Genotypes of the French isolates have been provided by Léon Belcour
S	2k	P.anserina	<1970	Calvados, France	?	V	B13	(Espagne et al. 2008)	-
A	2k	P.anserina	<1970	?	?	V	B1	-	-
B	2k	P.anserina	<1970	Calvados, France	?	V	B2	-	-
C	2k	P.anserina	<1970	Calvados, France	?	V1	B1	-	-
D	2k	P.anserina	<1970	Calvados, France	?	V1	B2	-	-
E	2k	P.anserina	<1970	Allier, France	?	V1	B1	-	-
F	2k	P.anserina	<1970	?	?	V1	B2	-	-
H	2k	P.anserina	<1970	Cévennes or Saône-et-Loire, France	?	V	B1	-	-
M	2k	P.anserina	<1970	Aisne, France	?	V1	B2	-	-
U	2k	P.anserina	<1970	Picardie, France	?	V	B1	-	-
V	2k	P.anserina	<1970	Picardie, France	?	V	B2	-	-
W	2k	P.anserina	<1970	Picardie, France	?	V	B2	-	-
X	2k	P.anserina	<1970	Picardie, France	?	V1	B1	-	-
Y	2k	P.anserina	<1970	Picardie, France	?	V1	B1	-	-
Z	2k	P.anserina	<1970	Nièvre, France	?	V	B1	-	-
