# Supplementary material for: het-B allorecognition in Podospora anserina is determined by pseudo-allelic interaction of genes encoding a HET and lectin fold domain protein and a PII-like protein
Source: PLoS Genet. 2024 Feb 12;20(2):e1011114. doi: 10.1371/journal.pgen.1011114 (PMC10890737; doi:10.1371/journal.pgen.1011114)
Supplement: S5 Table — (XLSX) [file pgen.1011114.s012.xlsx]

## Sheet: S5 Table
Strain/Species1														Achma1	Achstr1	Apibac1	Apiver1	Apope1	Asoarc1	Bombar1	Bombom1	Ceraff1	Cercau1	Cernew1	Cersam1	Cersc1	Cha1176438	Chafi1	Chafu1	Chafun1	Chagl1	Chagl_1	Chale1	Chame1	Chaol1	Chathe1	Clabul1	Clamic1	Clasam1	Clasp259_1	Clasp332_1	CopCBS38678_1	Corin1	Corno1	Corse1	Corsim1	Dipgro1	Echmac1	Gelamo1
Annotation Description		Total	Average	Variance	Standard deviation	coefficient of variation	Max	Min	Range	Range/Mean	First quartile	Third quartile	Interquartile range
Total pfam														10276	9734	10204	10575	11604	9254	12870	10406	12021	11858	11598	10171	10474	9552	10477	9607	9554	10254	7865	10004	10413	9614	7694	10635	9926	10365	10896	10857	8888	10707	9793	9533	9669	11368	11215	9114
Major Facilitator Superfamily	PF07690	12182	143.318	1452.29	29.5236	20.6001	212	0	212	1.47923	119	163	44	180	154	156	155	209	126	208	191	190	199	212	156	184	145	159	148	143	150	144	150	160	155	83	159	131	143	170	163	110	172	152	149	149	200	179	114
Protein kinase domain	PF00069	11579	136.224	739.366	22.2419	16.3275	234	93	141	1.03506	115	155	40	151	155	153	160	143	121	176	161	148	164	164	130	165	147	172	150	137	164	117	155	156	127	96	154	115	138	136	161	112	182	132	119	125	165	135	116
Fungal Zn(2)-Cys(6) binuclear cluster domain	PF00172	11045	129.941	857.151	24.4401	18.8086	216	61	155	1.19285	106	149	43	144	147	133	153	178	109	216	144	161	155	158	143	141	131	152	152	137	143	106	132	150	149	61	126	144	146	149	160	107	151	119	131	116	190	173	105
Heterokaryon incompatibility protein (HET)	PF06985	9953	117.094	11213.6	78.4938	67.0348	495	7	488	4.16759	43	143	100	74	58	120	138	160	129	495	80	445	372	348	143	88	29	61	27	32	43	34	43	76	65	11	171	130	160	201	195	80	101	45	39	45	93	302	96
WD domain G-beta repeat	PF00400	9254	108.871	118.209	8.18021	7.5137	143	73	70	0.642965	102	114	12	107	111	111	110	105	100	121	102	107	118	108	104	108	103	107	103	106	108	113	120	113	109	94	112	111	109	108	112	99	119	116	133	136	122	103	114
Cytochrome P450	PF00067	7353	86.5059	1556.3	32.23	37.2576	213	34	179	2.06922	53	109	56	97	80	92	93	157	63	189	144	161	152	135	100	122	65	104	63	65	96	83	84	95	74	35	115	84	104	106	105	51	94	73	79	80	120	123	59
Fungal specific transcription factor domain	PF04082	7097	83.4941	236.158	13.383	16.0286	115	50	65	0.778498	72	95	23	104	93	97	94	107	77	103	96	106	101	101	95	98	89	86	89	86	93	66	93	96	96	58	87	94	89	94	93	73	100	89	84	86	115	99	74
short chain dehydrogenase	PF00106	6672	78.4941	593.61	20.2995	25.8612	136	34	102	1.29946	58	97	39	117	93	72	75	120	63	136	112	103	109	115	75	107	71	97	69	74	85	84	72	84	91	38	86	68	68	81	91	56	97	85	82	90	109	107	57
Helicase conserved C-terminal domain	PF00271	6372	74.9647	27.0345	3.98699	5.31849	87	52	35	0.466886	72	78	6	80	76	78	83	77	72	82	76	72	73	73	76	74	73	80	74	72	77	85	77	77	72	66	84	76	83	87	83	72	81	74	69	70	79	79	76
Ankyrin repeats (3 copies)	PF12796	6042	71.0824	2371.03	38.3696	53.979	187	0	187	2.63075	39	95	56	71	50	79	100	127	58	187	75	154	144	137	72	86	61	86	64	68	95	0	73	90	58	27	121	77	95	127	124	54	94	67	69	59	101	127	78
RNA recognition motif. (a.k.a. RRM RBD or RNP domain)	PF00076	4651	54.7176	20.8479	3.04581	5.56642	74	38	36	0.657923	53	56	3	54	53	52	57	54	56	52	55	53	52	54	51	53	52	55	53	54	55	61	57	54	49	54	50	52	54	55	54	55	55	55	50	55	56	53	53
ATPase family associated with various cellular activities (AAA)	PF00004	4344	51.1059	114.762	8.6472	16.9202	81	33	48	0.939227	43	56	13	47	47	51	62	66	44	75	65	71	74	71	50	55	50	54	49	45	50	46	55	54	45	40	64	53	56	60	67	42	51	42	41	43	50	59	43
Sugar (and other) transporter	PF00083	3857	45.3765	87.7375	7.04581	15.5275	66	17	49	1.07985	40	51	11	58	58	44	45	65	43	63	55	48	45	52	43	49	51	56	48	52	53	47	57	57	60	27	42	40	42	44	45	42	65	54	53	52	66	47	45
DEAD/DEAH box helicase	PF00270	3742	44.0235	10.8804	2.19239	4.98004	51	27	24	0.545163	43	46	3	49	47	44	46	47	45	48	43	47	44	44	43	43	42	44	42	44	46	46	47	44	40	42	45	45	44	44	44	45	44	42	42	42	49	45	44
ABC transporter	PF00005	3508	41.2706	42.4854	5.46934	13.2524	59	29	30	0.72691	36	46	10	45	36	42	37	54	38	59	46	51	49	51	38	46	45	44	46	44	45	42	43	47	44	34	46	42	48	46	47	37	45	41	42	40	43	49	34
Zinc-binding dehydrogenase	PF00107	3228	37.9765	110.928	8.98796	23.6672	62	18	44	1.15861	29	47	18	49	40	37	38	60	29	48	50	37	47	44	37	55	31	50	31	30	41	51	41	47	37	18	41	37	36	45	48	26	48	46	45	44	51	45	28
NACHT domain	PF05729	3115	36.6471	772.731	23.6263	64.4698	113	0	113	3.08347	10	60	50	31	32	46	65	63	34	73	34	68	75	62	38	60	27	46	29	39	61	7	35	52	26	3	79	44	51	75	80	21	43	48	46	66	62	78	53
Mitochondrial carrier protein	PF00153	3086	36.3059	4.71485	1.48401	4.08753	42	26	16	0.4407	35	37	2	34	35	36	36	39	37	37	39	37	36	36	36	38	36	39	37	36	38	36	35	41	34	34	36	37	37	37	37	36	37	36	34	36	39	36	38
AMP-binding enzyme	PF00501	3011	35.4235	50.4852	5.95792	16.8191	51	21	30	0.846895	30	40	10	35	29	38	45	49	31	48	42	38	40	35	37	38	45	51	43	42	48	45	39	50	39	24	42	39	36	39	42	29	41	36	36	37	40	33	30
Alcohol dehydrogenase GroES-like domain	PF08240	2969	34.9294	103.495	8.21093	23.5072	58	0	58	1.66049	28	43	15	47	39	37	34	55	29	54	49	35	40	38	32	48	29	47	29	27	36	49	33	39	28	15	43	38	38	43	45	25	43	41	41	39	49	46	25
FAD binding domain	PF01565	2881	33.8941	150.691	10.6037	31.2849	64	12	52	1.53419	22	43	21	41	36	39	44	57	30	63	49	49	40	41	42	43	29	44	29	27	44	42	39	44	25	17	44	42	37	44	46	25	46	31	31	35	47	37	27
Ankyrin repeat	PF00023	2801	32.9529	315.903	13.8998	42.1807	98	7	91	2.76151	19	42	23	24	13	27	36	40	20	69	33	44	58	43	25	26	28	41	26	27	38	98	29	25	20	7	37	21	35	53	55	17	37	26	26	19	30	49	25
Alpha/beta hydrolase family	PF12697	2767	32.5529	331.845	14.1415	43.4414	80	0	80	2.45754	25	44	19	46	37	44	44	67	29	80	39	51	52	57	40	38	37	49	39	42	48	0	32	49	36	16	35	39	40	38	44	27	45	35	33	33	64	54	28
Methyltransferase domain	PF13489	2649	31.1647	418.282	14.4136	46.2496	103	0	103	3.30502	20	39	19	31	29	29	31	40	56	103	32	81	75	61	28	36	18	32	19	21	34	0	30	32	39	32	32	26	30	34	31	43	31	24	25	25	35	57	54
Auxiliary Activity family 9 (formerly GH61)	PF03443	2422	28.4941	91.491	7.80623	27.3959	49	1	48	1.68456	22	34	12	26	25	32	30	39	20	45	25	38	42	40	32	27	30	49	30	30	44	36	39	42	23	18	37	32	34	40	36	19	42	33	31	31	24	34	18
Zinc finger C2H2 type	PF00096	2332	27.4353	187.773	9.82173	35.7996	74	15	59	2.15051	19	28	9	24	24	22	23	24	20	22	17	33	28	31	23	23	18	25	22	16	26	51	29	27	19	15	21	20	24	31	24	19	27	26	24	21	32	23	21
SNF2-related domain	PF00176	2299	27.0471	14.4025	3.06824	11.3441	36	20	16	0.591562	24	29	5	27	28	36	36	26	23	30	26	22	30	26	28	26	31	36	30	29	31	29	33	32	27	21	35	29	33	33	35	24	30	25	23	22	26	33	27
DnaJ domain	PF00226	2225	26.1765	5.31373	1.51003	5.76867	33	15	18	0.68764	25	27	2	26	27	30	29	27	27	26	26	32	30	29	28	26	27	26	25	25	25	25	26	25	24	24	26	27	26	26	26	28	24	25	22	25	31	26	26
Acetyltransferase (GNAT) family	PF00583	2091	24.6	33.2429	4.66353	18.9574	40	16	24	0.97561	20	28	8	26	21	28	27	30	16	36	27	38	31	36	23	32	25	24	25	25	21	22	24	27	25	16	27	24	27	31	29	19	22	23	24	26	26	33	17
SET domain	PF00856	2087	24.5529	40.7739	5.34394	21.765	42	10	32	1.30331	19	29	10	24	26	27	30	31	22	30	30	38	42	30	29	29	27	30	27	25	25	19	25	29	15	17	27	28	31	28	30	19	27	23	23	24	26	36	20
Fungal specific transcription factor domain	PF11951	2084	24.5176	170.348	10.5318	42.9559	51	0	51	2.08013	17	33	16	34	34	34	29	37	16	51	29	30	36	33	25	28	33	35	33	28	34	0	33	36	41	16	28	27	32	29	33	16	36	33	32	30	45	39	17
Fungal cellulose binding domain	PF00734	2072	24.3765	44.7375	4.98381	20.4452	50	1	49	2.01014	20	28	8	27	25	26	30	28	24	26	25	28	27	20	30	24	16	33	15	15	32	33	32	35	31	22	27	28	27	29	28	22	42	20	20	20	27	26	20
Phosphopantetheine attachment site	PF00550	2071	24.3647	115.544	9.16678	37.6232	52	7	45	1.84693	15	34	19	30	26	25	37	44	15	32	34	18	22	19	30	35	35	46	34	31	42	25	25	43	26	9	34	25	37	31	35	15	30	32	38	35	38	20	17
GMC oxidoreductase	PF05199	1992	23.4353	121.296	9.37135	39.9882	60	4	56	2.38956	14	31	17	25	19	28	28	39	17	60	31	36	33	34	31	28	19	33	19	19	26	24	30	31	20	10	34	29	30	34	35	9	31	25	21	21	28	28	13
GMC oxidoreductase	PF00732	1938	22.8	121.329	9.25176	40.5779	60	5	55	2.41228	14	31	17	24	19	27	26	38	14	60	29	35	32	33	32	28	21	32	19	19	26	22	30	28	20	10	35	28	30	34	35	10	31	23	21	21	29	27	14
Calcineurin-like phosphoesterase	PF00149	1926	22.6588	9.39412	2.35377	10.3879	32	17	15	0.661994	21	24	3	23	23	24	25	24	23	24	22	25	23	26	23	22	19	21	19	18	23	24	23	23	21	18	22	24	21	26	27	22	20	22	20	22	31	24	23
Cytochrome b5-like Heme/Steroid binding domain	PF00173	1903	22.3882	3.88319	1.49343	6.67058	28	16	12	0.535996	21	24	3	23	21	24	23	28	23	23	22	24	21	22	24	26	21	25	21	21	24	18	24	23	23	20	24	23	23	24	22	22	26	22	24	23	28	24	24
ABC transporter transmembrane region	PF00664	1879	22.1059	25.6434	3.96734	17.947	40	14	26	1.17616	18	24	6	23	19	20	18	32	20	40	26	27	31	29	17	26	24	24	24	23	25	20	22	23	22	15	24	20	27	25	24	20	24	22	22	22	25	30	17
Aldo/keto reductase family	PF00248	1861	21.8941	37.1672	4.6483	21.2308	38	10	28	1.27888	18	25	7	27	23	23	22	32	20	38	34	31	30	34	22	26	20	22	20	20	20	18	22	25	24	16	21	20	24	26	22	19	24	20	16	18	38	25	19
Eukaryotic aspartyl protease	PF00026	1857	21.8471	24.9168	4.46256	20.4264	33	13	20	0.915455	18	27	9	22	21	24	28	27	18	33	24	27	32	26	26	26	20	19	19	19	19	18	21	20	15	17	24	27	28	24	27	18	20	19	19	18	29	30	19
Phosphotransferase enzyme family	PF01636	1735	20.4118	228.055	11.7412	57.5216	62	1	61	2.98847	7	29	22	34	31	33	27	25	4	20	45	18	17	20	17	29	47	59	50	41	48	11	59	34	25	7	24	17	19	25	31	5	62	29	20	24	55	13	7
TPR repeat	PF13414	1713	20.1529	79.4168	6.35433	31.5305	30	0	30	1.48862	21	25	4	27	23	26	24	24	21	26	22	24	25	25	25	23	29	24	30	25	27	0	25	24	23	24	24	24	21	23	23	23	24	25	23	24	26	30	21
Beta-ketoacyl synthase N-terminal domain	PF00109	1636	19.2471	78.212	7.2908	37.8801	45	6	39	2.02628	12	26	14	26	20	15	23	25	9	24	26	16	20	15	19	31	27	38	27	26	32	29	17	29	18	6	29	18	27	21	27	10	19	25	30	29	38	12	10
NmrA-like family	PF05368	1635	19.2353	54.6106	5.96263	30.9984	37	1	36	1.87156	13	24	11	29	27	22	20	30	11	37	24	25	25	31	21	21	16	20	18	16	21	23	18	24	20	8	19	18	23	23	23	10	30	21	24	24	21	28	14
F-box-like	PF12937	1627	19.1412	82.5275	6.4526	33.7105	38	0	38	1.98525	18	24	6	18	22	26	28	19	20	26	28	31	23	32	25	22	19	17	19	19	24	0	21	24	22	21	25	25	23	22	24	21	22	22	19	21	21	26	19
Ring finger domain	PF13639	1622	19.0824	72.7431	6.06616	31.7894	34	0	34	1.78175	19	23	4	25	23	27	34	22	23	26	23	27	23	25	26	22	20	19	22	18	18	0	23	17	22	17	22	23	23	22	24	23	22	21	18	21	26	25	24
Beta-ketoacyl synthase C-terminal domain	PF02801	1602	18.8471	73.6311	7.15571	37.9672	45	6	39	2.06929	11	26	15	26	20	15	23	26	9	23	25	15	19	14	19	29	27	38	27	26	30	27	17	27	16	6	28	18	27	21	27	10	19	25	28	27	37	12	10
Acyl transferase domain	PF00698	1601	18.8353	76.5916	7.35889	39.0697	47	7	40	2.12367	11	27	16	27	20	15	24	29	10	23	24	16	19	14	19	29	27	37	27	26	31	27	18	28	16	7	27	18	27	21	27	10	21	26	30	28	36	12	11
Subtilase family	PF00082	1591	18.7176	76.0146	7.27751	38.8805	45	6	39	2.0836	11	25	14	20	20	23	30	34	15	35	24	35	27	36	28	20	17	20	17	17	24	13	21	19	15	10	28	29	25	24	30	10	25	18	18	17	35	29	12
E1-E2 ATPase	PF00122	1579	18.5765	10.0804	2.40415	12.9419	25	7	18	0.968968	17	21	4	19	18	21	21	17	18	19	21	25	22	21	19	20	19	20	19	18	19	13	20	21	21	17	22	20	21	21	23	18	20	19	19	20	20	22	18
haloacid dehalogenase-like hydrolase	PF00702	1552	18.2588	30.6465	3.84249	21.0446	33	6	27	1.47874	15	19	4	16	15	18	19	13	15	17	16	21	18	17	16	17	16	17	16	15	16	30	17	18	17	14	18	18	18	18	19	14	16	16	15	17	17	19	14
Zinc-finger double domain	PF13465	1538	18.0941	66.6815	5.67889	31.3853	29	0	29	1.60273	18	23	5	19	19	27	24	21	26	22	23	21	22	21	22	24	19	17	19	18	19	0	19	17	20	18	29	23	27	25	26	21	23	20	20	18	27	20	24
Domain of unknown function (DUF1996)	PF09362	1529	17.9882	138.559	9.94076	55.2626	43	0	43	2.39045	11	27	16	17	15	26	27	35	12	41	26	31	30	30	25	23	12	19	12	12	19	0	21	19	11	11	31	25	29	35	31	9	24	21	20	20	14	28	10
NUDIX domain	PF00293	1484	17.4588	8.29888	2.27792	13.0474	25	9	16	0.916442	15	19	4	18	15	19	20	18	16	22	19	18	19	22	22	15	20	20	20	20	18	13	13	19	16	14	19	20	17	19	20	17	21	18	18	18	19	18	17
Common central domain of tyrosinase	PF00264	1447	17.0235	124.499	8.28983	48.6963	54	1	53	3.11334	9	21	12	14	12	18	16	34	11	47	14	47	46	32	21	15	10	18	10	10	23	14	17	23	7	6	27	17	19	27	23	7	17	11	12	13	14	31	8
Tetratricopeptide repeat	PF00515	1437	16.9059	14.0148	2.79446	16.5295	28	7	21	1.24217	14	18	4	16	14	16	17	15	16	14	16	19	19	19	14	17	19	18	19	21	18	27	17	17	17	15	14	15	15	18	14	16	18	15	19	17	20	13	15
Berberine and berberine like	PF08031	1437	16.9059	47.0148	5.27834	31.2219	41	0	41	2.42519	11	21	10	17	17	15	19	25	15	38	27	27	22	21	20	20	17	23	15	16	20	21	18	24	13	9	24	19	23	25	23	13	20	19	17	18	20	17	14
FAD dependent oxidoreductase	PF01266	1401	16.4824	31.1812	3.97841	24.1374	35	4	31	1.8808	13	18	5	18	15	18	11	17	11	16	17	22	16	19	14	13	19	19	19	18	18	33	15	19	14	12	14	14	16	18	16	11	17	16	16	15	17	15	11
F-box domain	PF00646	1389	16.3412	135.608	8.64637	52.9115	50	4	46	2.81497	9	18	9	14	11	15	15	11	11	20	15	23	17	19	11	13	8	9	8	8	10	43	13	17	17	4	8	12	7	11	11	9	15	11	8	8	19	13	12
Histidine kinase- DNA gyrase B- and HSP90-like ATPase	PF02518	1328	15.6235	8.11849	2.21343	14.1673	24	8	16	1.0241	13	17	4	13	18	16	16	17	15	22	16	18	18	18	17	17	13	13	13	13	15	15	13	13	14	10	17	16	16	17	15	15	13	13	13	13	14	18	15
alpha/beta hydrolase fold	PF07859	1326	15.6	31.5762	4.54588	29.1403	29	0	29	1.85897	11	20	9	15	12	16	19	22	12	25	15	27	26	27	16	18	15	18	15	16	20	15	20	23	17	8	17	18	16	16	16	11	23	16	18	15	20	19	11
LSM domain	PF01423	1321	15.5412	1.25126	0.780069	5.01937	20	12	8	0.514762	15	16	1	16	16	16	16	17	16	16	15	16	16	15	16	16	15	15	15	16	14	12	16	16	16	12	16	16	16	16	16	16	16	15	16	16	16	16	16
Taurine catabolism dioxygenase TauD TfdA family	PF02668	1311	15.4235	31.4852	4.85758	31.4946	26	3	23	1.49123	11	20	9	9	9	25	21	25	14	19	21	24	19	23	22	25	13	15	13	14	13	11	11	12	12	11	21	14	19	22	23	11	13	13	10	13	12	16	12
Pyridine nucleotide-disulphide oxidoreductase	PF07992	1302	15.3176	19.4812	3.15017	20.5656	30	0	30	1.95853	13	18	5	17	14	13	12	16	11	20	16	15	18	17	15	19	15	17	15	15	18	27	18	16	17	14	15	15	15	13	15	11	17	14	14	14	15	19	10
50S ribosome-binding GTPase	PF01926	1297	15.2588	27.7894	3.72401	24.4056	31	5	26	1.70393	12	16	4	12	12	12	13	16	16	28	14	21	29	31	15	18	14	19	15	15	15	12	15	19	10	12	14	15	14	15	19	15	12	13	11	12	14	30	15
C2H2-type zinc finger	PF13894	1293	15.2118	54.6927	5.56623	36.5916	27	0	27	1.77494	13	20	7	18	17	20	18	21	20	17	15	24	25	23	15	17	16	19	19	17	13	0	18	22	13	9	19	17	16	27	20	20	19	19	16	15	26	25	21
Elongation factor Tu GTP binding domain	PF00009	1267	14.9059	0.586275	0.456471	3.06235	18	12	6	0.402526	15	15	0	16	16	15	15	15	15	15	15	15	16	15	15	15	15	15	15	15	15	14	15	15	15	15	16	15	15	16	15	14	15	15	15	15	15	15	15
Glycosyl hydrolases family 18	PF00704	1266	14.8941	30.8339	4.0526	27.2094	34	6	28	1.87994	12	17	5	17	17	14	14	22	14	28	12	26	16	15	16	15	13	17	12	12	21	17	15	21	18	7	15	16	15	13	15	10	21	11	12	11	30	19	14
NAD dependent epimerase/dehydratase family	PF01370	1264	14.8706	15.5902	3.05467	20.5417	26	3	23	1.54668	13	18	5	17	13	16	14	26	12	22	15	19	19	18	15	16	14	15	14	14	13	19	15	20	13	5	16	13	13	16	17	15	18	12	13	12	17	20	14
WSC domain	PF01822	1243	14.6235	25.8804	4.1337	28.2675	29	6	23	1.57281	11	18	7	12	11	21	23	24	13	15	16	22	18	18	20	18	9	12	9	9	14	12	14	11	16	10	25	19	18	21	25	12	18	11	13	11	16	15	13
Aldehyde dehydrogenase family	PF00171	1238	14.5647	3.08207	1.33564	9.17039	19	10	9	0.617932	14	15	1	15	15	15	16	17	15	19	16	15	16	15	15	17	14	15	14	14	14	12	15	14	14	10	17	15	15	16	15	15	15	15	14	15	18	14	15
Aminotransferase class I and II	PF00155	1235	14.5294	3.22829	1.48651	10.231	18	9	9	0.619433	13	16	3	18	14	16	16	15	13	15	17	13	18	16	15	15	15	18	16	16	16	13	18	17	14	14	16	16	16	15	17	13	17	17	17	16	16	15	13
Carboxylesterase family	PF00135	1209	14.2235	34.2709	4.83792	34.0135	28	2	26	1.82796	9	18	9	14	11	14	17	21	10	28	15	24	26	19	15	17	15	17	15	16	18	18	17	19	19	8	19	13	18	22	16	8	21	19	18	18	21	20	8
SH3 domain	PF00018	1202	14.1412	15.5513	2.7773	19.6398	26	6	20	1.41431	12	14	2	12	12	14	14	13	13	14	9	12	12	15	14	12	11	11	11	11	12	23	10	12	12	13	15	13	15	13	14	14	11	12	14	12	13	15	14
Helix-loop-helix DNA-binding domain	PF00010	1201	14.1294	4.23305	1.61412	11.4238	20	10	10	0.707744	13	15	2	15	14	15	14	16	13	18	16	16	18	18	15	16	11	12	12	11	11	11	16	12	14	14	15	16	16	15	15	13	12	12	11	13	15	14	13
Oxidoreductase NAD-binding domain	PF00175	1196	14.0706	2.87591	1.35031	9.59669	19	10	9	0.639632	13	15	2	13	11	16	16	15	15	16	13	15	13	15	16	14	12	15	12	11	14	14	15	15	16	11	13	13	14	14	15	14	15	14	16	15	17	15	17
Methyltransferase domain	PF08241	1192	14.0235	29.9756	4.21592	30.0632	31	0	31	2.21057	10	17	7	14	14	14	15	17	7	18	16	19	16	18	13	13	18	16	18	15	14	23	14	16	10	8	10	12	13	9	11	9	15	17	16	18	14	20	9
Proteasome subunit	PF00227	1182	13.9059	0.467227	0.349896	2.51617	17	12	5	0.35956	14	14	0	13	14	14	14	14	14	14	14	14	14	15	14	14	14	14	14	14	14	13	14	14	14	14	14	14	14	14	13	14	14	14	13	14	14	14	14
Glycosyl hydrolases family 16	PF00722	1176	13.8353	8.87731	2.23308	16.1405	21	8	13	0.939626	12	15	3	16	14	13	14	16	16	14	16	21	19	16	13	18	14	14	14	14	14	10	14	15	9	9	12	12	14	14	12	16	14	14	13	14	17	18	15
Amidase	PF01425	1167	13.7294	65.8426	6.54588	47.6778	40	3	37	2.69494	7	18	11	14	11	23	25	25	12	19	22	27	29	26	20	15	30	16	29	24	18	12	9	12	7	4	12	14	9	9	13	11	10	9	8	8	29	14	12
Tetratricopeptide repeat	PF07719	1158	13.6235	12.5232	2.58657	18.9861	24	0	24	1.76166	12	15	3	13	12	14	13	9	15	17	15	15	17	21	13	13	12	15	12	10	13	17	13	14	10	9	11	13	16	10	9	12	17	18	12	14	14	20	13
Response regulator receiver domain	PF00072	1157	13.6118	6.1451	2.05149	15.0714	21	9	12	0.88159	12	15	3	16	16	15	15	15	14	21	15	17	17	17	15	15	10	10	10	10	12	12	12	11	12	9	16	15	15	15	15	14	11	11	10	12	13	17	14
Tetratricopeptide repeat	PF13424	1155	13.5882	120.626	9.07405	66.7787	42	0	42	3.09091	3	22	19	24	18	12	17	22	9	27	11	19	23	24	4	8	12	12	13	13	12	0	12	14	6	1	20	16	16	25	15	9	17	26	28	26	41	10	32
Polyketide synthase dehydratase	PF14765	1154	13.5765	85.009	7.57149	55.7692	40	0	40	2.94627	7	21	14	21	17	14	23	22	8	18	19	11	16	10	17	25	19	31	19	18	27	0	13	23	11	4	26	14	22	17	26	8	15	21	23	20	37	10	8
PCI domain	PF01399	1136	13.3647	0.639216	0.666298	4.9855	15	10	5	0.37412	13	14	1	14	14	12	13	13	14	13	14	14	13	12	13	14	13	14	13	13	13	13	13	14	13	14	14	14	14	14	14	13	14	14	14	14	14	13	14
Ubiquitin carboxyl-terminal hydrolase	PF00443	1132	13.3176	0.766947	0.597093	4.48348	17	10	7	0.525618	13	14	1	14	13	13	13	13	13	14	13	13	13	13	14	13	13	13	13	14	13	14	13	13	14	12	13	13	13	13	13	13	14	13	13	13	13	13	13
Amino acid permease	PF00324	1124	13.2235	12.628	2.71031	20.4961	22	5	17	1.28559	11	15	4	13	12	13	12	14	11	20	15	13	13	12	12	16	11	11	11	11	12	18	11	12	15	11	13	14	13	13	13	11	11	11	11	11	16	13	11
Pyridine nucleotide-disulphide oxidoreductase	PF00070	1107	13.0235	3.95182	1.48983	11.4395	18	7	11	0.844625	12	14	2	13	13	12	13	14	10	16	15	14	14	15	13	18	13	15	13	13	14	16	15	15	14	13	13	14	12	13	14	11	14	14	13	13	13	17	11
Thioredoxin	PF00085	1085	12.7647	7.92017	2.14533	16.8067	22	8	14	1.09677	11	14	3	12	13	13	14	15	11	22	12	18	20	19	14	13	13	13	13	13	12	11	14	13	10	9	14	13	14	13	13	11	14	11	10	11	13	19	11
Dynamin family	PF00350	1084	12.7529	11.8549	2.65522	20.8205	24	6	18	1.41144	10	15	5	18	15	12	12	15	16	24	13	13	17	13	13	15	15	19	15	14	17	9	15	14	16	6	13	10	16	15	13	13	16	14	12	15	20	18	13
bZIP transcription factor	PF00170	1082	12.7294	6.6521	1.91391	15.0353	18	7	11	0.86414	12	14	2	13	11	13	13	14	13	17	16	14	15	16	13	15	15	15	15	13	15	7	13	12	13	13	12	13	14	14	14	12	13	15	12	15	12	14	12
KR domain	PF08659	1081	12.7176	42.2765	5.08927	40.0174	36	0	36	2.83071	8	16	8	15	14	9	16	21	9	17	19	10	16	11	12	19	16	31	16	15	22	17	14	19	10	3	20	11	16	14	22	7	16	16	19	17	30	6	7
PHD-finger	PF00628	1078	12.6824	3.60028	1.47433	11.625	18	8	10	0.788497	11	14	3	11	13	10	11	16	11	14	13	12	13	11	11	12	13	12	13	13	10	14	13	11	12	11	10	9	12	13	13	12	12	12	10	12	13	14	12
Multicopper oxidase	PF07732	1072	12.6118	31.0022	4.37453	34.6861	26	0	26	2.06157	9	15	6	9	9	14	16	20	15	26	15	17	19	19	16	19	12	10	12	12	8	9	10	8	10	5	15	13	15	16	14	13	11	10	9	8	21	26	13
LysM domain	PF01476	1069	12.5765	50.6042	5.41398	43.0485	35	3	32	2.54443	7	16	9	15	9	11	16	19	11	30	9	31	20	14	13	16	7	12	8	9	16	14	13	15	7	3	8	15	9	10	10	3	22	11	10	12	30	23	11
Elongation factor Tu domain 2	PF03144	1063	12.5059	0.848179	0.687889	5.50053	17	9	8	0.639699	12	13	1	12	12	12	12	12	13	13	11	13	12	13	11	12	13	13	13	13	13	13	13	13	13	13	12	12	12	12	11	13	13	13	13	13	12	13	13
CFEM domain	PF05730	1053	12.3882	17.8356	3.62159	29.2341	21	4	17	1.37227	8	16	8	16	13	17	13	15	14	12	13	16	15	11	18	18	7	16	6	7	14	8	11	16	17	7	18	16	16	17	19	13	18	12	8	9	21	16	14
Multicopper oxidase	PF07731	1052	12.3765	34.4518	4.60152	37.1796	29	0	29	2.34316	8	15	7	10	8	14	15	20	15	29	15	17	17	20	16	19	12	9	12	12	7	8	9	8	7	5	14	13	15	16	14	13	10	9	8	7	22	26	13
Endonuclease/Exonuclease/phosphatase family	PF03372	1043	12.2706	19.9854	1.70602	13.9033	50	6	44	3.58581	11	13	2	13	15	13	12	11	12	11	12	13	12	14	12	13	11	12	11	12	13	50	12	11	10	9	12	12	11	12	12	11	12	14	14	15	11	12	9
Histidine phosphatase superfamily (branch 1)	PF00300	1028	12.0941	3.80056	1.54381	12.7649	17	7	10	0.826848	10	13	3	11	12	13	14	14	10	16	12	15	16	13	12	12	12	13	12	12	13	13	12	13	10	10	13	11	13	14	14	10	14	13	12	13	13	14	10
Ferric reductase like transmembrane component	PF01794	1025	12.0588	7.79412	2.07059	17.1707	22	6	16	1.32683	10	13	3	11	12	13	14	13	10	21	11	17	22	15	12	10	11	14	11	11	13	14	14	13	12	9	13	13	12	13	13	10	15	12	12	12	11	13	9
Multicopper oxidase	PF00394	1021	12.0118	28.5832	4.17772	34.7802	26	2	24	1.99804	8	15	7	9	10	13	13	20	14	26	15	16	19	18	15	18	12	9	12	12	7	8	8	8	8	5	15	13	15	14	14	12	10	9	8	7	20	26	12
Methyltransferase domain	PF08242	1015	11.9412	68.9608	6.31419	52.8774	36	0	36	3.01478	6	15	9	11	9	7	17	12	4	11	6	6	11	4	13	14	12	20	12	12	18	35	7	14	7	2	12	8	15	8	15	3	12	11	14	13	18	3	3
Amino acid permease	PF13520	1009	11.8706	50.1854	5.40152	45.5034	28	0	28	2.35877	9	16	7	11	13	15	16	25	9	28	20	21	21	20	14	20	10	11	10	9	10	0	12	11	9	7	13	11	13	19	14	8	15	13	12	12	17	18	9
Hsp70 protein	PF00012	1006	11.8353	5.97255	1.98201	16.7466	17	7	10	0.84493	10	14	4	11	11	12	13	14	13	17	11	16	14	13	13	12	13	14	13	13	13	9	13	14	12	9	14	12	14	14	15	13	12	12	12	12	16	10	14
Glycosyl hydrolase family 3 N terminal domain	PF00933	1003	11.8	5.92381	1.91529	16.2313	18	5	13	1.10169	10	13	3	17	18	12	13	15	10	16	13	13	15	13	12	13	12	13	12	12	13	13	13	15	14	7	12	11	13	12	12	9	15	12	11	12	14	15	10
Tetratricopeptide repeat	PF13374	1001	11.7765	83.7947	7.51253	63.7927	35	0	35	2.97203	3	18	15	14	12	11	16	21	13	20	10	19	16	23	14	6	11	12	12	9	14	0	12	12	8	2	15	17	18	11	10	7	18	29	17	22	32	12	16
Clr5 domain	PF14420	992	11.6706	67.6045	6.39668	54.8102	36	0	36	3.08468	7	17	10	12	12	9	15	19	8	29	12	31	36	21	7	21	10	13	11	10	20	0	10	15	8	5	17	13	14	20	18	8	11	10	10	10	18	24	8
Rab-GTPase-TBC domain	PF00566	987	11.6118	1.00224	0.724429	6.23875	14	9	5	0.430598	12	12	0	12	12	12	12	13	12	12	12	12	12	12	12	12	12	12	12	12	12	9	12	12	12	10	12	12	12	12	12	12	12	12	12	12	12	12	12
Glutathione-dependent formaldehyde-activating enzyme	PF04828	976	11.4824	21.8241	3.74644	32.6278	26	3	23	2.00307	7	14	7	15	14	12	14	18	10	26	11	18	21	20	15	11	12	12	12	11	11	5	10	11	14	5	11	13	14	17	12	8	13	14	12	14	13	19	7
Pyridine nucleotide-disulphide oxidoreductase	PF13738	957	11.2588	31.456	4.26021	37.8388	21	0	21	1.8652	10	15	5	11	11	16	16	18	12	16	14	20	17	19	15	15	13	15	13	11	11	0	14	13	15	5	11	15	12	13	14	10	16	14	14	14	15	18	13
NAD(P)-binding Rossmann-like domain	PF13450	931	10.9529	36.2597	4.50021	41.0868	26	0	26	2.37379	8	14	6	12	13	13	14	14	11	26	11	21	20	17	16	16	10	10	10	11	10	0	9	11	11	9	22	13	14	16	13	12	11	10	11	9	15	13	10
Mycotoxin biosynthesis protein UstYa	PF11807	922	10.8471	107.107	7.62464	70.2922	53	0	53	4.88612	4	14	10	13	6	6	8	28	11	37	24	37	28	23	6	20	8	13	9	7	16	0	10	10	14	0	8	4	6	13	10	12	18	7	10	6	17	35	10
O-methyltransferase domain	PF00891	921	10.8353	24.663	4.02574	37.154	25	2	23	2.12269	7	14	7	17	11	12	12	19	8	21	24	20	18	18	13	14	10	16	10	10	13	12	9	12	10	5	12	8	12	8	14	9	11	9	9	9	16	16	7
Patatin-like phospholipase	PF01734	916	10.7765	14.9137	2.91349	27.0357	28	5	23	2.13428	8	13	5	11	8	10	15	16	10	13	9	20	18	11	10	11	13	10	13	14	14	13	8	11	11	6	13	12	12	14	12	10	13	10	10	9	28	9	8
0	PF14259	915	10.7647	23.1106	3.36471	31.2568	17	0	17	1.57923	11	13	2	12	13	14	11	14	12	11	11	12	12	11	15	10	14	14	13	13	14	0	13	14	14	11	13	12	12	12	13	13	15	14	14	13	12	14	13
Glycosyl hydrolase family 3 C-terminal domain	PF01915	912	10.7294	6.31877	2.03405	18.9577	16	4	12	1.11842	9	12	3	15	16	11	12	13	9	15	12	13	15	13	11	13	11	13	11	11	12	11	12	14	12	7	11	10	12	11	11	8	15	11	10	11	13	14	9
FAD-binding domain	PF08022	912	10.7294	5.8902	1.61689	15.0697	20	0	20	1.86404	9	12	3	10	11	11	13	11	10	16	11	17	20	14	11	9	10	11	10	10	11	10	10	11	10	9	12	12	11	12	12	10	11	11	11	11	13	10	9
Zinc finger C3HC4 type (RING finger)	PF00097	911	10.7176	155.134	8.81578	82.2548	42	2	40	3.73216	5	8	3	6	3	8	7	6	7	6	6	6	9	5	7	8	3	5	3	5	6	32	4	8	6	3	4	5	5	6	6	5	5	5	5	5	7	5	6
FHA domain	PF00498	891	10.4824	2.49076	1.18173	11.2735	16	7	9	0.858586	10	11	1	11	13	10	12	11	11	12	13	10	11	11	10	16	12	10	13	10	11	9	14	10	8	10	11	10	11	10	10	11	13	11	9	10	11	10	11
Kinesin motor domain	PF00225	888	10.4471	1.46443	0.839308	8.03392	14	4	10	0.957207	10	11	1	11	10	10	11	10	10	14	10	12	12	13	11	11	9	9	10	11	11	11	11	11	11	10	11	11	11	11	11	10	11	11	9	9	10	11	10
C2 domain	PF00168	887	10.4353	2.86779	1.34173	12.8576	14	6	8	0.766629	9	11	2	10	10	12	12	10	9	11	10	10	12	11	11	12	9	9	8	8	9	13	10	9	9	8	13	10	10	12	11	9	9	10	10	10	10	11	9
Glycosyl hydrolases family 43	PF04616	887	10.4353	14.6059	3.14215	30.1108	18	1	17	1.62909	7	13	6	13	12	10	11	14	7	17	12	14	13	15	10	11	12	13	12	12	17	15	14	18	14	5	12	10	12	15	10	5	17	12	13	13	11	15	5
Actin	PF00022	870	10.2353	1.18207	0.76955	7.51859	13	6	7	0.683908	10	11	1	10	11	10	11	12	10	13	10	12	11	13	11	10	9	10	10	10	10	9	10	10	8	10	11	10	10	11	11	10	11	10	10	10	10	11	10
His Kinase A (phospho-acceptor) domain	PF00512	870	10.2353	6.68207	2.21038	21.5957	17	5	12	1.17241	8	12	4	9	12	11	12	12	11	17	11	14	14	14	12	12	7	7	7	7	9	8	8	7	10	6	13	12	12	12	11	10	7	8	8	8	9	14	11
Cellulase (glycosyl hydrolase family 5)	PF00150	862	10.1412	12.9322	2.84512	28.0551	18	2	16	1.57773	7	12	5	11	10	11	12	15	9	17	14	15	14	15	12	15	11	10	11	10	11	8	10	11	10	8	10	10	11	14	12	7	12	10	10	10	15	15	7
Pyridoxal-phosphate dependent enzyme	PF00291	862	10.1412	1.17031	0.770934	7.60202	14	6	8	0.788863	10	11	1	9	9	11	10	10	9	10	10	10	12	11	11	11	9	12	9	9	11	9	10	11	11	9	10	11	10	10	10	9	10	12	11	11	10	10	9
Cyclophilin type peptidyl-prolyl cis-trans isomerase/CLD	PF00160	857	10.0824	0.195518	0.239446	2.37491	12	9	3	0.29755	10	10	0	10	10	10	10	11	10	10	10	10	10	10	10	10	9	10	10	10	10	10	10	10	10	10	10	10	10	9	10	10	11	10	10	10	11	10	10
Beta-lactamase	PF00144	853	10.0353	32.5821	4.44235	44.2673	27	0	27	2.6905	6	13	7	10	7	16	13	17	7	21	12	17	22	26	10	7	15	13	15	13	11	11	7	12	7	1	13	7	10	11	14	6	9	11	8	8	21	21	9
TCP-1/cpn60 chaperonin family	PF00118	850	10	0.0952381	0.0941176	0.941176	11	9	2	0.2	10	10	0	10	10	11	10	10	10	10	10	10	10	10	10	10	10	9	10	10	10	10	10	10	10	10	10	10	10	11	10	10	10	10	10	10	10	10	10
MYND finger	PF01753	845	9.94118	17.1513	3.29965	33.1918	23	4	19	1.91124	7	12	5	17	13	7	15	11	8	12	8	20	12	16	12	10	10	17	11	12	7	5	13	13	8	5	8	8	8	11	8	7	14	10	8	9	8	15	7
Glycosyl hydrolase family 76	PF03663	844	9.92941	2.25686	1.17536	11.8372	13	6	7	0.704976	9	11	2	9	9	11	11	12	10	12	12	11	11	11	11	12	10	11	10	10	10	10	10	11	9	10	9	11	9	10	9	10	10	11	11	11	11	11	10
Peptidase family M28	PF04389	844	9.92941	4.13782	1.7218	17.3404	14	5	9	0.906398	8	12	4	7	7	12	12	11	8	11	11	13	14	12	12	11	9	9	9	8	9	9	11	9	10	10	13	12	12	14	13	8	10	10	9	9	7	9	8
RhoGAP domain	PF00620	841	9.89412	0.810084	0.496332	5.01644	15	7	8	0.808561	10	10	0	9	10	10	10	11	10	11	10	10	10	10	10	10	10	9	10	11	9	10	9	11	10	9	10	10	10	10	10	10	10	10	9	9	10	11	10
NAD(P)H-binding	PF13460	833	9.8	34.781	4.85647	49.5558	23	0	23	2.34694	6	14	8	16	17	11	9	13	6	22	10	14	12	16	9	12	14	14	13	13	14	0	12	15	14	6	11	9	11	16	10	6	18	17	15	17	9	15	5
Ferric reductase NAD binding domain	PF08030	826	9.71765	3.27647	1.23349	12.6933	13	0	13	1.33777	9	11	2	10	11	11	10	9	10	12	9	12	13	11	12	8	9	9	10	10	9	8	10	9	9	9	9	11	9	9	9	10	11	9	10	9	11	9	9
IBR domain a half RING-finger domain	PF01485	824	9.69412	9.5958	2.41993	24.9629	17	3	14	1.44417	8	11	3	8	8	7	10	16	9	14	15	17	14	14	10	12	8	10	9	9	11	7	10	11	9	5	8	9	10	12	13	10	11	7	7	7	11	12	10
Enoyl-(Acyl carrier protein) reductase	PF13561	819	9.63529	24.5916	3.77661	39.1956	20	0	20	2.0757	8	13	5	9	7	14	14	15	8	14	14	16	11	11	12	15	11	10	11	10	10	0	12	13	11	7	12	12	13	13	13	9	11	10	9	8	15	14	8
alpha/beta hydrolase fold	PF00561	817	9.61176	42.6213	4.6245	48.1129	31	3	28	2.9131	6	10	4	9	6	8	6	9	4	15	6	8	8	10	7	7	7	12	7	6	11	26	6	8	8	5	11	7	7	10	8	3	7	6	6	6	8	6	4
Myb-like DNA-binding domain	PF00249	815	9.58824	10.2213	2.28927	23.8759	20	5	15	1.56442	8	10	2	10	11	9	10	8	9	10	9	8	7	10	10	6	8	9	8	7	10	17	9	7	8	8	8	8	7	8	9	8	9	8	8	7	10	9	9
PH domain	PF00169	812	9.55294	14.3454	2.54727	26.6647	28	6	22	2.30296	8	9	1	8	8	8	8	7	8	8	7	8	8	8	8	8	9	8	9	9	8	14	8	8	8	8	8	8	8	8	8	8	8	8	7	8	8	8	8
Rhodanese-like domain	PF00581	810	9.52941	6.08543	1.92941	20.2469	13	4	9	0.944444	9	11	2	9	9	11	12	12	9	11	9	12	13	13	11	12	8	11	9	9	9	4	9	10	7	9	12	12	10	13	13	11	10	11	10	11	10	11	10
GDSL-like Lipase/Acylhydrolase family	PF13472	810	9.52941	28.2283	4.41246	46.3036	23	0	23	2.41358	6	13	7	10	11	13	13	18	6	14	11	14	13	12	14	10	16	14	16	16	15	0	14	15	14	7	13	12	15	13	12	6	15	12	11	12	16	11	7
Ubiquitin family	PF00240	809	9.51765	2.70504	1.28886	13.5418	14	5	9	0.945612	9	10	1	9	9	8	7	9	10	10	8	13	9	10	10	8	7	8	9	9	9	10	9	9	9	12	9	9	8	8	7	8	7	9	10	9	10	9	10
HMG (high mobility group) box	PF00505	809	9.51765	2.51457	1.27585	13.4051	15	6	9	0.945612	8	10	2	10	11	8	8	10	11	8	8	10	9	9	8	11	9	13	9	9	12	11	11	10	8	9	11	7	10	11	9	13	8	10	10	10	13	9	10
Glutamine amidotransferase class-I	PF00117	808	9.50588	0.776751	0.735502	7.73733	12	8	4	0.420792	9	10	1	10	11	10	10	9	10	9	9	12	11	11	10	9	10	10	10	10	10	9	12	10	9	9	10	10	9	9	9	10	9	9	9	9	8	8	10
D-isomer specific 2-hydroxyacid dehydrogenase NAD binding domain	PF02826	806	9.48235	1.27647	0.910727	9.60444	12	6	6	0.632754	9	10	1	11	11	9	9	11	11	9	9	11	9	9	9	10	11	11	10	10	11	10	11	11	10	8	10	9	11	10	10	10	11	11	10	10	12	9	10
RTA1 like protein	PF04479	798	9.38824	17.5022	3.38879	36.0961	21	2	19	2.02381	6	13	7	10	9	9	9	16	5	21	8	13	13	11	8	13	9	17	9	9	15	9	15	17	16	2	13	8	13	10	13	5	15	12	11	11	12	13	5
Ankyrin repeats (many copies)	PF13637	796	9.36471	42.8297	5.15626	55.0606	28	0	28	2.98995	5	13	8	10	5	8	10	13	12	22	14	18	23	16	12	14	5	12	5	9	12	0	8	8	9	3	17	10	9	24	17	8	10	7	7	7	10	21	12
Aminotransferase class-V	PF00266	779	9.16471	2.37731	1.14298	12.4715	12	3	9	0.982028	8	10	2	9	9	10	10	11	9	11	10	10	10	10	10	11	9	10	9	9	10	7	11	10	10	8	10	9	9	10	10	9	10	11	10	10	8	10	9
NB-ARC domain	PF00931	775	9.11765	47.0574	5.5391	60.7514	31	0	31	3.4	3	13	10	12	5	9	10	16	4	12	11	17	12	23	7	8	15	9	17	11	17	0	9	9	5	1	10	11	8	19	13	8	8	13	14	12	22	13	15
Cation transporter/ATPase N-terminus	PF00690	774	9.10588	2.81008	1.21689	13.3637	14	4	10	1.09819	8	10	2	9	8	13	12	6	8	9	10	14	9	10	10	8	9	10	9	9	9	10	10	10	11	9	10	13	10	10	11	8	9	9	8	9	10	12	8
WW domain	PF00397	769	9.04706	1.06919	0.721938	7.97981	11	5	6	0.663199	9	10	1	8	7	10	10	9	10	11	9	9	10	9	10	7	9	10	9	9	10	9	8	10	10	7	9	9	10	10	9	9	10	9	9	9	9	9	9
Cation transporting ATPase C-terminus	PF00689	767	9.02353	3.54706	1.51114	16.7467	15	4	11	1.21904	7	10	3	8	8	11	11	7	7	10	10	15	12	11	10	9	9	10	9	8	10	9	9	11	10	8	11	12	11	9	11	7	9	8	7	9	8	12	7
Alpha amylase catalytic domain	PF00128	766	9.01176	6.55938	1.89785	21.0597	15	4	11	1.22063	7	10	3	5	5	9	9	13	9	10	12	10	12	11	9	13	9	7	9	9	9	7	11	8	11	5	9	7	9	10	9	9	10	8	7	7	13	12	9
Glycosyl hydrolase family 47	PF01532	761	8.95294	1.95014	1.04471	11.6689	12	4	8	0.893561	8	10	2	9	11	9	9	8	9	11	8	10	10	10	9	9	8	10	8	8	10	10	9	10	9	7	10	9	8	10	10	8	10	9	9	9	10	11	9
Zinc finger C-x8-C-x5-C-x3-H type (and similar)	PF00642	753	8.85882	7.86078	1.93827	21.8795	20	6	14	1.58035	7	9	2	7	8	8	9	7	8	7	6	6	6	9	8	6	7	9	8	8	9	15	8	8	11	8	9	9	8	8	7	7	9	7	8	7	6	8	8
Haloacid dehalogenase-like hydrolase	PF13419	752	8.84706	17.3454	2.91626	32.9631	14	0	14	1.58245	9	11	2	10	9	14	13	14	9	11	13	12	12	11	14	11	11	10	11	11	10	0	8	10	11	9	14	10	12	14	14	9	10	10	10	10	9	11	8
OPT oligopeptide transporter protein	PF03169	745	8.76471	3.7535	1.63875	18.6972	13	5	8	0.912752	7	11	4	9	8	7	9	13	9	12	11	11	11	13	8	11	7	7	7	7	8	9	7	7	9	6	8	7	8	9	8	8	9	7	7	7	10	12	8
Condensation domain	PF00668	737	8.67059	18.914	3.57287	41.2068	21	3	18	2.07598	5	12	7	8	7	9	15	21	4	12	8	6	10	6	11	5	12	21	12	12	17	15	12	13	13	3	12	12	11	10	14	3	8	9	13	10	11	7	3
2OG-Fe(II) oxygenase superfamily	PF03171	735	8.64706	13.0644	2.82491	32.6691	19	3	16	1.85034	6	11	5	10	6	12	11	12	6	17	13	18	12	13	9	16	7	8	7	7	9	9	11	8	10	3	10	9	10	11	11	4	6	6	7	7	16	9	4
Metallopeptidase family M24	PF00557	725	8.52941	0.680672	0.686505	8.04868	11	6	5	0.586207	8	9	1	9	9	8	8	11	8	9	9	10	9	9	8	9	9	9	9	9	9	8	9	9	9	8	8	8	9	9	8	8	9	9	9	9	8	9	8
Bromodomain	PF00439	724	8.51765	0.681232	0.698962	8.20604	11	7	4	0.469613	8	9	1	9	8	10	10	9	8	8	9	8	8	8	9	8	9	9	9	9	9	8	9	8	9	8	8	9	9	9	9	7	9	9	9	9	9	8	8
Enoyl-CoA hydratase/isomerase	PF00378	722	8.49412	2.03866	1.15903	13.6451	12	3	9	1.05956	7	9	2	8	7	9	9	7	7	10	8	10	10	9	9	8	10	10	9	9	9	7	10	10	11	9	9	8	11	9	9	7	11	10	10	10	8	8	7
Helicase associated domain (HA2)	PF04408	722	8.49412	1.01485	0.772042	9.08913	10	4	6	0.706371	8	9	1	10	9	7	9	8	9	8	9	9	4	6	9	7	8	9	8	9	9	8	10	8	9	9	7	9	9	9	9	9	10	9	10	8	10	9	9
Protein of unknown function (DUF3176)	PF11374	714	8.4	64.7667	6.32	75.2381	38	0	38	4.52381	2	12	10	1	1	11	11	13	17	34	6	29	23	19	11	12	2	5	1	2	3	0	5	3	1	1	16	7	10	18	15	9	6	2	2	2	7	18	15
Acyl-CoA dehydrogenase C-terminal domain	PF00441	710	8.35294	1.89776	1.05052	12.5766	12	3	9	1.07746	8	9	1	9	9	10	10	10	8	9	9	10	10	9	10	8	7	9	7	7	9	8	9	10	8	6	8	10	9	9	8	8	8	9	9	10	10	8	8
Oligonucleotide/oligosaccharide-binding (OB)-fold	PF07717	707	8.31765	1.95742	0.943945	11.3487	10	0	10	1.20226	8	9	1	10	9	7	9	8	9	8	9	9	4	6	9	6	8	9	8	9	9	9	10	7	9	9	7	9	9	9	9	9	10	9	10	8	10	9	9
ZIP Zinc transporter	PF02535	702	8.25882	0.932213	0.706159	8.55036	10	5	5	0.605413	8	9	1	8	9	8	8	9	8	8	9	8	9	10	8	8	8	10	8	8	10	9	8	10	7	8	10	8	10	9	10	8	8	8	8	8	8	9	8
Acyl-CoA dehydrogenase middle domain	PF02770	698	8.21176	2.28796	1.21882	14.8424	12	3	9	1.09599	7	9	2	9	9	10	10	10	7	10	9	10	9	9	10	8	8	10	8	8	10	9	9	11	7	6	7	10	8	9	7	7	8	9	10	10	9	9	7
Metallo-beta-lactamase superfamily	PF00753	697	8.2	5.6381	1.83529	22.3816	15	3	12	1.46341	7	9	2	10	10	6	6	11	6	13	7	11	11	13	6	7	7	8	7	7	6	7	8	8	8	6	9	7	8	10	8	7	9	9	8	9	8	10	7
Chromo (CHRromatin Organisation MOdifier) domain	PF00385	696	8.18824	8.48796	1.70104	20.7742	28	4	24	2.93103	7	9	2	14	9	8	9	6	10	9	8	7	7	6	8	7	6	8	7	7	9	28	12	8	10	6	7	6	7	9	7	9	7	9	10	7	15	7	8
Protein of unknown function (DUF3433)	PF11915	696	8.18824	62.9403	5.96125	72.8026	32	0	32	3.90805	3	12	9	5	4	10	9	25	4	32	12	28	24	25	11	12	5	6	6	5	7	0	6	6	4	4	13	8	9	8	12	3	8	5	4	6	8	15	3
Core histone H2A/H2B/H3/H4	PF00125	693	8.15294	1.41681	0.541453	6.6412	17	6	11	1.34921	8	8	0	9	8	8	8	8	8	8	8	8	8	8	8	8	8	8	8	8	9	7	8	8	9	7	8	8	8	8	8	8	7	8	8	8	8	8	8
Bacterial transferase hexapeptide (six repeats)	PF00132	693	8.15294	1.01204	0.80609	9.88711	11	6	5	0.613276	7	9	2	9	7	6	7	8	9	8	9	8	7	7	10	8	7	7	8	9	8	8	7	8	9	9	8	8	9	10	10	9	8	9	9	6	8	8	8
Cation efflux family	PF01545	689	8.10588	1.28627	0.919585	11.3447	11	4	7	0.86357	7	9	2	7	7	10	9	9	9	8	9	9	8	8	9	8	8	6	8	8	7	7	7	7	8	7	10	9	10	9	8	8	7	7	7	7	9	9	9
Dual specificity phosphatase catalytic domain	PF00782	686	8.07059	2.06639	1.1283	13.9804	12	5	7	0.867347	7	9	2	8	7	10	9	9	8	10	12	10	10	10	9	11	7	9	7	7	7	6	7	8	8	6	7	9	7	9	9	8	9	7	6	7	10	9	8
Carbon-nitrogen hydrolase	PF00795	684	8.04706	2.14062	1.14104	14.1796	11	5	6	0.745614	7	9	2	9	11	9	8	11	7	10	8	9	10	9	8	7	8	6	8	7	9	8	9	8	11	7	9	9	7	8	8	7	9	8	6	7	9	9	6
Oxidoreductase FAD-binding domain	PF00970	684	8.04706	1.71204	1.00097	12.4389	12	5	7	0.869883	7	9	2	7	6	7	7	9	9	7	6	9	7	8	8	8	7	8	7	8	9	9	8	9	9	6	8	6	7	9	9	8	10	8	9	9	9	8	12
Phosphatidylinositol 3- and 4-kinase	PF00454	681	8.01176	0.178431	0.139792	1.74484	10	6	4	0.499266	8	8	0	8	8	8	8	8	8	8	8	8	8	8	8	8	8	8	8	8	8	8	8	8	6	8	8	8	8	8	8	8	8	8	8	8	8	8	8
ThiF family	PF00899	681	8.01176	0.464146	0.187128	2.33567	13	6	7	0.873715	8	8	0	7	8	8	8	8	8	8	8	8	8	8	8	8	8	8	8	8	8	8	8	8	8	8	8	8	8	8	8	8	8	8	8	8	8	8	8
Fibronectin type III-like domain	PF14310	680	8	15.881	3.03529	37.9412	14	0	14	1.75	7	11	4	14	13	10	10	12	8	10	12	11	12	10	9	12	11	10	11	10	10	0	12	12	11	7	10	9	11	9	8	7	13	10	8	11	11	13	8
Adaptin N terminal region	PF01602	678	7.97647	0.261345	0.163045	2.04407	9	5	4	0.501475	8	8	0	8	8	9	8	8	8	8	8	8	8	8	9	8	8	8	8	8	8	8	8	8	8	8	8	8	8	8	8	8	8	8	8	8	8	8	8
KH domain	PF00013	676	7.95294	0.759664	0.494394	6.2165	13	6	7	0.880178	8	8	0	8	8	7	8	8	8	8	7	8	9	8	8	7	8	9	8	8	8	8	8	7	7	8	8	7	8	8	8	8	8	8	7	8	8	8	8
Glycosyl transferases group 1	PF00534	675	7.94118	3.67507	1.45606	18.3355	13	2	11	1.38519	7	9	2	6	5	7	7	12	8	8	10	9	9	9	7	11	8	8	8	8	8	8	9	8	7	6	7	7	7	7	7	8	9	6	6	6	11	10	8
SNARE domain	PF05739	674	7.92941	1.89972	1.09979	13.8698	12	4	8	1.0089	7	9	2	7	7	9	9	8	9	7	8	8	10	8	9	9	5	6	5	5	7	7	6	6	7	5	9	8	7	9	8	9	7	8	7	7	9	9	9
AAA domain	PF13087	672	7.90588	14.9196	2.8108	35.5532	14	0	14	1.77083	7	10	3	7	7	9	12	8	9	8	8	11	8	9	10	8	10	11	10	10	9	0	14	12	9	7	11	10	13	14	14	9	13	7	7	6	11	9	12
Oxidoreductase family NAD-binding Rossmann fold	PF01408	671	7.89412	4.19104	1.62298	20.5593	14	3	11	1.39344	7	9	2	13	11	7	7	11	7	10	9	8	9	10	7	9	9	8	9	9	9	8	8	7	9	3	8	7	9	7	8	5	9	9	10	10	9	10	6
Dynamin central region	PF01031	666	7.83529	8.73445	2.111	26.9422	16	2	14	1.78679	7	10	3	11	10	10	9	8	9	14	7	8	11	7	9	9	10	16	10	9	12	2	11	10	9	5	7	8	9	8	7	8	9	9	8	10	10	11	8
SPX domain	PF03105	665	7.82353	1.21849	0.766782	9.80097	10	3	7	0.894737	7	8	1	8	8	8	9	8	8	10	7	10	9	8	9	8	8	8	8	8	8	7	8	8	7	8	8	8	8	8	9	8	8	8	6	8	9	8	8
EF-hand domain pair	PF13499	664	7.81176	11.8451	2.42768	31.0773	11	0	11	1.40813	8	10	2	8	8	11	11	9	10	8	10	10	9	10	11	9	9	9	9	9	7	0	9	9	9	9	9	9	8	8	9	9	9	9	9	8	10	9	9
Cyclin N-terminal domain	PF00134	661	7.77647	1.3423	0.814948	10.4797	11	5	6	0.771558	7	8	1	8	9	8	8	9	8	9	9	9	8	7	7	8	8	10	8	8	9	5	8	8	8	8	8	8	7	8	8	8	8	8	8	8	9	7	8
Sodium/calcium exchanger protein	PF01699	661	7.77647	2.24706	1.10754	14.2422	12	4	8	1.02874	7	8	1	8	8	8	8	11	8	7	8	9	8	10	8	9	9	8	9	8	8	9	7	8	11	7	7	8	7	8	7	8	10	6	6	6	10	10	8
Importin-beta N-terminal domain	PF03810	653	7.68235	0.695518	0.636678	8.28754	9	5	4	0.520674	7	8	1	8	8	6	8	7	8	8	8	8	8	8	6	9	8	8	7	8	8	5	8	7	8	7	6	8	8	9	7	8	7	8	8	8	8	8	8
Dienelactone hydrolase family	PF01738	652	7.67059	4.77115	1.72983	22.5514	13	2	11	1.43405	6	9	3	7	6	7	7	10	9	13	8	13	13	11	7	9	8	9	8	7	6	7	9	8	7	4	10	7	6	9	7	7	9	7	8	8	8	8	7
ABC-2 type transporter	PF01061	644	7.57647	3.22325	1.38685	18.3047	13	0	13	1.71584	7	9	2	10	6	9	7	10	8	9	9	10	7	8	7	7	10	10	10	9	9	9	10	13	10	7	8	9	9	8	10	7	10	8	8	8	6	7	7
ADP-ribosylation factor family	PF00025	643	7.56471	0.820168	0.754325	9.97164	10	6	4	0.528771	7	8	1	7	8	7	7	9	7	8	7	8	9	8	7	7	7	8	8	8	9	8	8	9	7	6	7	8	7	9	7	7	7	7	7	7	7	10	7
Kelch motif	PF13854	643	7.56471	16.2011	3.31211	43.7837	14	0	14	1.8507	5	10	5	7	6	10	11	9	11	10	5	12	10	9	10	6	9	7	9	9	6	0	8	8	6	4	13	10	10	10	14	11	11	11	8	11	7	9	10
Acyl-CoA dehydrogenase N-terminal domain	PF02771	635	7.47059	3.41877	1.40069	18.7494	11	3	8	1.07087	7	8	1	8	8	8	9	10	7	8	8	10	10	9	8	8	7	10	7	7	8	3	8	10	7	6	8	10	9	9	8	8	10	9	11	10	7	7	8
OB-fold nucleic acid binding domain	PF01336	634	7.45882	2.46555	1.15848	15.5316	12	4	8	1.07256	7	8	1	8	7	8	7	6	8	7	7	7	7	7	7	7	7	7	7	7	6	10	8	6	8	7	7	7	7	7	7	8	8	7	7	6	6	6	8
Glycosyltransferase sugar-binding region containing DXD motif	PF04488	633	7.44706	6.70252	2.00332	26.9008	14	3	11	1.47709	6	9	3	13	7	7	7	5	6	13	7	12	12	10	7	8	8	11	8	8	11	7	10	9	14	3	7	7	7	7	6	6	8	8	7	6	13	10	6
tRNA synthetase class II core domain (G H P S and T)	PF00587	632	7.43529	0.867787	0.707543	9.51601	11	5	6	0.806962	7	8	1	8	8	7	8	7	7	7	7	7	6	7	7	7	8	9	8	8	7	9	7	8	8	6	7	7	7	7	7	7	8	8	7	8	7	7	7
AAA domain	PF13086	632	7.43529	13.3202	2.72471	36.6456	13	0	13	1.74842	7	10	3	7	6	9	11	5	9	9	8	10	7	8	11	8	9	10	8	10	8	0	13	11	9	7	12	11	11	12	13	9	11	7	7	5	10	9	10
Cytidine and deoxycytidylate deaminase zinc-binding region	PF00383	629	7.4	2.57619	1.26588	17.1065	13	4	9	1.21622	6	9	3	7	5	8	7	9	7	9	9	10	10	9	8	9	7	8	7	7	9	6	7	7	7	6	7	8	7	7	7	7	7	8	8	7	10	9	5
G-patch domain	PF01585	628	7.38824	0.54986	0.642491	8.69614	9	5	4	0.541401	7	8	1	7	8	7	8	8	8	8	8	8	7	8	8	8	7	7	7	8	7	8	6	7	7	6	7	8	7	8	8	7	7	8	7	8	8	7	8
tRNA synthetases class II (D K and N)	PF00152	621	7.30588	0.667227	0.612872	8.38875	9	4	5	0.68438	7	8	1	8	8	9	7	7	7	8	8	8	7	7	7	7	7	8	7	7	7	7	8	8	7	6	7	7	7	8	8	7	9	7	7	6	7	7	7
Myb-like DNA-binding domain	PF13921	618	7.27059	11.795	2.52872	34.7801	13	0	13	1.78803	7	10	3	10	9	8	10	8	7	7	11	9	10	10	10	9	10	9	9	9	9	0	9	10	8	6	11	8	10	9	10	7	10	8	9	8	10	8	7
Transmembrane amino acid transporter protein	PF01490	617	7.25882	1.02745	0.816055	11.2423	9	4	5	0.688817	7	8	1	9	8	6	6	8	7	7	8	7	7	8	6	9	8	8	8	8	8	8	7	8	8	7	7	6	8	8	7	7	8	8	8	8	8	8	7
Pectate lyase superfamily protein	PF12708	614	7.22353	16.0566	3.08623	42.7247	15	0	15	2.07655	5	10	5	8	10	8	9	9	5	14	7	11	14	11	8	10	9	9	9	10	11	0	9	10	10	4	8	7	9	8	7	6	13	9	10	9	13	13	6
GATA zinc finger	PF00320	609	7.16471	1.8535	1.13495	15.8408	10	4	6	0.837438	6	8	2	8	8	9	9	8	6	7	8	8	8	7	9	8	6	5	6	6	6	4	7	6	7	5	7	9	9	10	9	6	8	6	6	5	8	9	6
Sir2 family	PF02146	603	7.09412	1.91961	1.00346	14.145	11	5	6	0.845771	6	8	2	8	9	7	8	10	8	6	10	8	9	9	7	9	7	5	7	8	5	5	7	5	8	5	7	7	6	7	7	8	10	11	6	6	7	7	7
CBS domain	PF00571	601	7.07059	1.23305	0.785329	11.107	11	4	7	0.990017	6	8	2	7	7	6	6	7	7	7	7	8	9	7	7	7	6	7	6	6	6	7	6	6	8	7	7	6	6	7	6	7	6	7	7	7	6	7	7
Clathrin adaptor complex small chain	PF01217	599	7.04706	1.23585	0.807197	11.4544	8	3	5	0.709516	7	8	1	7	7	8	7	8	7	7	8	7	7	7	7	7	8	8	8	7	8	5	7	8	8	6	6	8	7	7	8	8	7	8	7	8	8	7	7
PA domain	PF02225	597	7.02353	4.66611	1.86298	26.5248	12	3	9	1.28141	5	9	4	5	5	8	10	9	4	10	9	10	11	10	9	9	6	6	6	6	6	6	9	6	5	6	10	8	10	11	10	3	7	7	7	6	5	6	4
Biotin-requiring enzyme	PF00364	594	6.98824	0.130812	0.116263	1.6637	9	6	3	0.429293	7	7	0	7	7	7	7	8	7	7	7	7	7	7	7	7	7	7	7	7	7	7	7	7	7	7	7	7	7	7	7	7	7	7	7	7	7	7	7
JAB1/Mov34/MPN/PAD-1 ubiquitin protease	PF01398	593	6.97647	0.332773	0.322215	4.61859	8	5	3	0.430017	7	7	0	7	7	7	6	7	7	7	7	6	7	7	7	6	7	7	6	7	6	7	7	7	7	7	7	7	7	7	6	7	7	7	7	7	7	7	6
PAP2 superfamily	PF01569	592	6.96471	1.96303	1.14907	16.4984	10	3	7	1.00507	6	8	2	8	8	8	8	9	6	9	7	8	9	9	8	7	6	7	6	6	7	7	8	7	8	6	8	8	9	9	8	6	7	5	5	5	6	9	6
PQ loop repeat	PF04193	591	6.95294	0.902521	0.56609	8.14173	11	4	7	1.00677	7	7	0	7	6	7	8	8	7	8	7	6	8	8	8	7	6	8	6	7	6	5	11	10	8	6	6	7	6	7	6	7	8	7	6	7	7	7	7
Cys/Met metabolism PLP-dependent enzyme	PF01053	590	6.94118	0.69888	0.429066	6.18146	9	3	6	0.864407	7	7	0	7	6	7	8	7	7	7	7	9	7	7	7	6	8	7	8	9	7	8	9	7	7	7	7	7	7	7	7	7	7	7	8	7	8	7	7
Male sterility protein	PF07993	588	6.91765	15.2193	3.2872	47.519	15	0	15	2.16837	3	10	7	12	8	6	13	10	2	15	12	6	5	6	9	10	10	15	9	8	12	11	7	11	4	1	11	7	11	6	13	2	10	8	8	7	13	5	2
Glutathione S-transferase N-terminal domain	PF13417	580	6.82353	15.3375	3.17232	46.4909	14	0	14	2.05172	4	10	6	12	8	8	9	8	5	10	7	10	11	12	8	7	13	11	13	14	10	0	8	10	14	7	7	8	8	7	7	4	10	9	12	9	8	14	4
Aminotransferase class-III	PF00202	573	6.74118	1.6465	0.928443	13.7727	11	4	7	1.03839	6	7	1	11	6	7	7	8	7	8	6	7	7	7	7	7	8	7	8	7	8	7	7	8	7	5	7	4	6	8	7	7	8	6	7	6	6	8	7
Glycosyl hydrolase family 7	PF00840	572	6.72941	5.10448	1.78408	26.5117	12	0	12	1.78322	5	8	3	7	7	6	6	11	6	10	7	9	11	9	6	8	7	9	7	7	7	8	8	8	5	4	6	5	7	7	8	5	9	6	6	6	9	10	5
Snf7	PF03357	569	6.69412	0.381513	0.493287	7.36897	8	5	3	0.448155	6	7	1	7	7	7	7	7	7	7	7	7	7	7	7	7	7	7	7	7	7	5	6	6	7	6	7	7	7	7	7	7	6	7	6	7	7	7	7
Complex 1 protein (LYR family)	PF05347	565	6.64706	1.89776	1.15848	17.4284	9	3	6	0.902655	6	8	2	7	9	7	6	8	7	6	8	7	6	7	6	7	9	8	8	8	9	5	6	7	8	3	8	8	6	7	7	8	7	6	8	7	9	8	7
Polysaccharide deacetylase	PF01522	556	6.54118	3.29888	1.35917	20.7787	12	3	9	1.3759	5	7	2	6	5	7	7	6	6	11	6	12	12	10	8	6	5	6	5	5	6	5	6	6	5	5	7	6	7	7	7	6	6	6	6	6	7	10	5
Glycosyl hydrolases family 2	PF00703	553	6.50588	3.25294	1.41758	21.7892	11	2	9	1.38336	5	8	3	6	6	8	8	11	7	11	7	8	9	6	7	8	6	7	6	6	6	6	6	7	5	4	7	8	8	9	8	5	11	7	7	7	5	8	5
Amidohydrolase	PF04909	553	6.50588	4.63389	1.72401	26.4993	14	2	12	1.84448	5	8	3	7	7	9	10	14	6	11	10	9	8	8	8	7	5	6	5	5	6	6	7	5	6	4	8	8	6	6	7	5	6	6	6	6	9	7	5
Zinc knuckle	PF00098	552	6.49412	26.7291	2.58048	39.7357	47	1	46	7.08333	4	7	3	10	2	2	5	6	13	4	3	6	3	3	4	2	5	2	4	6	6	47	11	4	9	7	3	5	6	6	6	6	7	5	6	6	9	4	8
D-isomer specific 2-hydroxyacid dehydrogenase catalytic domain	PF00389	552	6.49412	1.30056	0.911834	14.0409	10	3	7	1.0779	6	7	1	7	7	6	6	7	7	8	7	10	7	8	6	8	8	6	7	6	6	6	6	6	8	5	7	6	7	7	7	8	6	6	6	6	8	8	6
Histone-like transcription factor (CBF/NF-Y) and archaeal histone	PF00808	552	6.49412	0.538655	0.617855	9.51407	9	4	5	0.769928	6	7	1	7	7	7	7	6	7	6	8	6	6	7	7	6	6	7	7	7	6	7	7	5	7	7	6	7	6	6	6	7	7	7	7	6	7	6	7
Flavin containing amine oxidoreductase	PF01593	552	6.49412	6.75294	2.11128	32.5107	13	2	11	1.69384	4	8	4	3	4	8	7	7	6	12	4	8	10	11	9	7	4	5	4	4	5	9	4	6	6	4	6	8	8	11	8	6	2	2	2	2	7	6	5
Cupin domain	PF07883	552	6.49412	6.82437	2.0883	32.1569	13	0	13	2.00181	5	8	3	10	13	4	7	9	8	12	12	8	6	11	5	8	3	9	3	4	7	7	7	9	7	2	8	6	7	7	6	9	6	4	7	6	12	9	8
Beta-lactamase superfamily domain	PF12706	551	6.48235	9.22885	2.28374	35.2301	11	0	11	1.69691	6	8	2	7	7	9	11	10	8	9	9	8	9	8	9	8	6	9	7	7	9	0	7	8	7	5	9	8	9	8	9	9	8	6	6	7	6	8	8
FAD binding domain	PF00890	548	6.44706	1.98824	1.15322	17.8875	10	3	7	1.08577	5	7	2	5	5	6	7	8	8	5	6	8	5	5	7	6	6	6	6	6	5	8	5	4	6	7	7	6	6	7	7	6	6	5	5	6	5	7	6
Exonuclease	PF00929	545	6.41176	1.22129	0.906574	14.1392	9	3	6	0.93578	6	7	1	7	6	6	6	5	7	8	5	9	7	7	6	6	7	8	6	6	7	7	7	8	6	4	6	5	6	7	6	6	7	6	8	8	5	7	6
Anticodon binding domain	PF03129	545	6.41176	1.03081	0.834602	13.0167	9	5	4	0.623853	6	7	1	8	7	6	5	6	6	6	6	6	5	6	6	6	8	9	8	8	6	8	6	8	7	5	6	6	6	6	6	6	8	8	8	8	7	6	6
SUR7/PalI family	PF06687	537	6.31765	5.88599	1.72374	27.2845	11	0	11	1.74115	6	8	2	7	7	8	9	9	6	6	8	8	7	6	8	7	7	7	7	8	7	1	8	7	6	5	8	7	8	7	9	7	7	7	7	7	8	6	7
Pyridoxal-dependent decarboxylase conserved domain	PF00282	533	6.27059	1.22353	0.788374	12.5726	10	4	6	0.956848	6	7	1	6	6	6	7	7	6	6	6	6	6	6	5	6	6	7	6	6	6	5	7	7	7	6	9	6	8	8	7	6	7	6	5	5	8	7	6
PGAP1-like protein	PF07819	533	6.27059	8.27115	2.19239	34.963	15	0	15	2.39212	4	8	4	8	8	6	7	13	8	10	3	9	10	5	7	6	6	6	8	8	9	3	7	9	7	5	8	7	6	10	8	7	7	7	5	5	9	7	7
Domain of unknown function (DUF4360)	PF14273	532	6.25882	21.2894	3.77467	60.3096	20	0	20	3.19549	3	9	6	6	5	8	9	14	3	20	5	13	13	12	7	8	5	7	5	5	7	0	6	9	5	4	10	9	11	9	13	2	9	6	6	6	3	12	2
Glycosyl hydrolases family 2 sugar binding domain	PF02837	530	6.23529	3.61064	1.55017	24.8613	11	2	9	1.4434	5	7	2	7	7	8	8	11	6	10	7	7	9	6	7	6	5	8	5	5	7	7	7	7	5	4	8	7	8	10	9	5	11	7	7	7	7	6	5
Variant SH3 domain	PF14604	530	6.23529	9.46779	2.32249	37.2475	11	0	11	1.76415	5	8	3	10	10	5	6	8	5	7	9	10	9	8	5	8	10	10	10	10	8	0	9	9	8	7	8	7	7	6	7	6	8	9	8	9	8	8	5
Prion-inhibition and propagation	PF14479	528	6.21176	17.6689	3.47626	55.9626	16	0	16	2.57576	3	9	6	8	5	6	10	11	5	16	6	11	13	9	6	6	7	6	9	9	6	0	9	9	3	3	10	8	6	10	11	3	7	9	9	7	8	11	3
Flavodoxin	PF00258	527	6.2	1.18571	0.757647	12.2201	10	4	6	0.967742	6	7	1	6	7	8	8	6	6	10	6	7	7	6	8	6	6	6	6	6	5	6	6	6	7	5	7	6	7	7	6	6	6	5	6	6	6	7	6
Fatty acid desaturase	PF00487	527	6.2	1.11429	0.832941	13.4345	10	3	7	1.12903	5	7	2	6	5	7	7	7	6	8	7	7	7	7	8	7	6	7	6	6	7	6	6	7	5	5	6	8	6	6	6	6	7	6	6	6	5	7	6
Putative serine esterase (DUF676)	PF05057	525	6.17647	10.5518	2.62007	42.4202	17	1	16	2.59048	4	8	4	8	4	9	8	7	4	10	6	12	12	10	8	8	4	10	5	5	9	3	4	10	7	4	15	7	6	4	11	4	4	5	5	6	10	7	3
GDSL-like Lipase/Acylhydrolase	PF00657	524	6.16471	8.71064	2.40138	38.9537	16	2	14	2.27099	4	9	5	4	5	4	7	9	4	8	9	12	7	7	3	5	3	5	3	3	4	16	5	5	3	4	13	4	6	10	7	4	5	3	4	3	6	9	4
Glycosyl hydrolase family 10	PF00331	522	6.14118	3.55126	1.43003	23.286	14	0	14	2.27969	5	7	2	5	4	7	8	6	6	9	7	7	7	6	8	5	7	8	7	6	7	7	8	9	6	4	7	7	7	5	6	5	9	8	8	8	6	7	5
Glutathione S-transferase C-terminal domain	PF00043	521	6.12941	5.92353	2.02325	33.0089	12	2	10	1.63148	4	8	4	10	8	4	5	6	4	9	4	10	8	10	5	6	9	11	9	8	8	10	10	9	11	2	5	5	4	4	3	4	9	6	7	7	5	6	4
AAA ATPase domain	PF13191	521	6.12941	14.0426	2.85204	46.5304	16	0	16	2.61036	4	8	4	8	8	5	6	8	4	13	5	14	12	12	5	6	9	14	10	10	11	0	4	13	7	5	8	7	10	7	11	4	7	6	6	6	8	11	5
Peptidase family M20/M25/M40	PF01546	520	6.11765	2.79552	1.22491	20.0226	12	2	10	1.63462	5	7	2	6	6	8	5	12	6	9	7	7	7	9	5	8	6	5	6	6	6	6	5	6	8	4	5	6	6	7	8	6	6	5	5	5	7	8	6
Peptidase M16 inactive domain	PF05193	520	6.11765	0.176471	0.251903	4.11765	8	5	3	0.490385	6	6	0	6	6	8	6	7	6	6	7	6	7	7	6	6	6	6	6	6	6	7	6	6	6	6	6	6	7	6	6	6	6	6	6	6	6	6	6
Membrane-associating domain	PF01284	519	6.10588	8.61961	2.18381	35.7656	11	0	11	1.80154	6	8	2	8	9	8	8	6	7	8	8	9	8	6	8	7	7	8	7	6	7	0	8	9	11	6	6	9	5	6	8	8	7	6	7	8	6	8	6
Sel1 repeat	PF08238	518	6.09412	0.895798	0.39474	6.4774	10	0	10	1.64093	6	6	0	6	6	6	6	6	6	6	6	6	8	7	6	6	6	6	6	6	6	6	6	6	6	6	5	6	6	6	6	6	6	6	6	6	6	6	6
RhoGEF domain	PF00621	517	6.08235	0.266947	0.264913	4.35544	8	5	3	0.49323	6	6	0	6	6	6	6	8	6	7	6	6	6	6	6	6	6	6	6	6	6	5	6	6	5	6	6	6	7	8	6	6	6	6	6	6	6	6	6
HECT-domain (ubiquitin-transferase)	PF00632	515	6.05882	0.294118	0.182699	3.01542	10	5	5	0.825243	6	6	0	6	6	6	6	6	6	6	6	6	6	6	6	6	6	6	6	6	6	6	6	6	6	6	6	6	6	6	6	6	6	6	6	6	6	6	7
Glycosyl hydrolases family 31	PF01055	514	6.04706	2.42633	1.21716	20.1282	10	3	7	1.15759	5	7	2	7	7	5	6	7	5	6	6	8	9	8	5	6	9	6	9	9	6	6	8	9	7	4	4	5	4	4	4	5	10	7	6	6	8	7	5
Cyclin	PF08613	514	6.04706	0.592997	0.269066	4.44953	7	0	7	1.15759	6	6	0	6	6	6	7	6	6	7	6	6	6	7	6	6	6	6	6	6	7	6	6	6	6	6	6	6	6	6	6	6	6	7	6	6	7	6	6
Phosphorylase superfamily	PF01048	513	6.03529	37.6059	4.66159	77.2388	26	0	26	4.30799	2	8	6	6	2	3	7	3	6	2	5	2	2	2	4	2	4	8	4	5	11	0	9	11	5	1	15	9	16	17	15	6	8	19	18	18	21	1	12
Oxysterol-binding protein	PF01237	513	6.03529	0.296359	0.251349	4.16466	8	4	4	0.662768	6	6	0	7	6	6	7	5	6	6	6	6	6	6	6	6	6	6	6	6	7	7	6	7	6	5	6	6	6	6	7	6	6	6	5	6	6	6	6
CVNH domain	PF08881	513	6.03529	8.22493	1.83308	30.3727	23	0	23	3.81092	5	7	2	7	4	6	5	7	5	7	6	5	5	5	5	6	7	8	6	6	11	5	9	10	5	6	8	5	13	9	7	6	9	4	5	4	10	5	7
Histidine phosphatase superfamily (branch 2)	PF00328	512	6.02353	1.78515	0.995156	16.5211	10	3	7	1.16211	5	7	2	7	8	7	7	7	6	8	7	8	8	6	6	8	5	6	5	4	6	5	5	6	6	3	7	7	6	8	8	6	7	4	6	4	6	6	5
MCM P-loop domain	PF00493	511	6.01176	0.440336	0.186298	3.09888	8	1	7	1.16438	6	6	0	6	6	6	6	6	6	6	6	6	6	6	6	6	6	6	6	7	6	6	6	6	6	6	6	6	6	6	6	6	7	6	5	6	6	6	6
BRCA1 C Terminus (BRCT) domain	PF00533	508	5.97647	3.1423	1.36941	22.9134	10	2	8	1.33858	5	7	2	8	7	5	7	5	2	6	5	5	6	6	6	4	5	6	5	5	7	8	7	7	5	7	4	5	5	5	4	2	5	6	6	6	6	5	4
DHHC palmitoyltransferase	PF01529	508	5.97647	0.213725	0.18436	3.08476	8	4	4	0.669291	6	6	0	6	6	6	6	7	6	6	6	6	6	6	6	6	6	6	6	6	6	5	6	6	6	5	6	6	6	6	6	6	6	6	6	6	6	6	6
Thiolase C-terminal domain	PF02803	508	5.97647	0.213725	0.138408	2.31589	9	4	5	0.836614	6	6	0	6	6	6	6	6	6	6	6	6	6	6	6	6	6	6	6	6	6	5	6	6	6	6	6	6	6	6	6	6	6	6	6	6	6	7	6
MutS domain V	PF00488	507	5.96471	0.367787	0.273218	4.58058	9	4	5	0.838264	6	6	0	6	6	5	6	6	7	5	6	6	6	8	6	6	6	6	6	6	6	6	6	6	6	5	6	6	6	6	6	6	6	5	4	5	6	6	6
FAD binding domain	PF00667	505	5.94118	1.53221	0.981315	16.5172	10	3	7	1.17822	5	7	2	6	5	8	8	6	6	10	7	7	7	7	8	6	5	6	5	5	5	5	6	6	6	4	7	6	7	7	7	6	6	5	5	5	7	7	5
Sodium/hydrogen exchanger family	PF00999	505	5.94118	1.60364	0.942561	15.8649	9	2	7	1.17822	5	7	2	4	6	6	7	7	6	6	5	9	9	8	8	6	5	6	5	5	6	5	5	6	6	4	7	7	7	7	7	6	6	6	6	6	6	7	5
Peptidase inhibitor I9	PF05922	505	5.94118	4.17507	1.65813	27.9091	11	2	9	1.51485	4	7	3	5	5	10	8	9	5	6	6	9	4	10	9	8	5	4	5	5	5	4	4	4	4	4	5	10	9	11	10	6	6	4	5	5	8	7	5
Septin	PF00735	504	5.92941	0.304482	0.328028	5.53221	8	5	3	0.505952	6	6	0	6	6	6	6	6	6	6	6	6	6	6	6	6	6	6	6	6	6	5	6	6	6	6	7	6	6	6	6	7	6	6	6	6	6	6	7
BAR domain	PF03114	503	5.91765	0.433613	0.333564	5.63677	8	3	5	0.84493	6	6	0	6	6	6	6	6	6	6	6	6	6	6	6	6	6	6	6	6	7	5	6	6	6	6	6	6	6	6	6	6	5	6	6	6	6	6	6
Lysine methyltransferase	PF10294	503	5.91765	6.95742	1.8317	30.9531	9	0	9	1.52087	6	7	1	6	6	7	7	8	7	7	6	8	8	8	7	7	6	8	7	6	6	0	7	7	6	7	6	6	7	7	6	7	7	8	8	7	6	7	7
Serine carboxypeptidase	PF00450	501	5.89412	5.78627	1.88291	31.9455	14	2	12	2.03593	4	7	3	5	7	6	6	9	4	13	9	10	10	8	6	10	5	5	5	5	5	6	6	7	5	3	7	6	6	7	7	4	6	5	5	5	9	10	4
Glycosyl hydrolases family 11	PF00457	501	5.89412	6.78627	2.10602	35.7309	12	0	12	2.03593	4	8	4	7	5	5	6	6	3	10	3	7	9	8	6	4	6	9	6	6	10	9	7	9	8	4	9	6	9	9	7	2	12	7	6	7	6	10	2
non-haem dioxygenase in morphine synthesis N-terminal	PF14226	499	5.87059	12.3759	2.69343	45.88	14	0	14	2.38477	4	8	4	6	5	8	8	9	6	12	11	13	9	9	8	11	6	7	6	6	8	0	7	7	6	3	7	6	7	8	7	4	6	6	6	6	14	8	4
Serine hydrolase (FSH1)	PF03959	498	5.85882	6.67031	2.01495	34.3917	12	1	11	1.87751	4	8	4	9	9	5	6	8	5	9	6	6	7	5	6	7	8	7	8	8	6	2	7	5	5	3	12	3	9	10	8	5	5	9	9	9	11	6	5
Radical SAM superfamily	PF04055	498	5.85882	1.09888	0.7809	13.3286	8	3	5	0.853414	5	6	1	6	6	6	6	5	6	6	5	7	7	5	6	4	6	5	6	6	5	7	6	6	6	6	6	4	6	6	7	5	6	6	5	5	7	7	5
MutS domain III	PF05192	498	5.85882	0.551261	0.447612	7.63997	8	4	4	0.682731	6	6	0	6	6	6	6	6	6	5	6	6	7	7	7	6	6	6	6	6	6	6	6	6	6	4	6	6	6	6	6	6	6	4	4	4	6	6	6
Lipase (class 3)	PF01764	497	5.84706	1.44062	0.929273	15.893	9	3	6	1.02616	5	6	1	7	6	5	6	8	5	8	5	6	6	7	6	5	6	8	6	6	6	5	6	5	8	3	5	7	8	6	7	5	8	7	5	7	6	6	5
Dioxygenase	PF00775	496	5.83529	3.16303	1.32734	22.7467	12	3	9	1.54234	5	7	2	6	6	5	5	11	4	9	6	8	8	8	4	7	6	6	6	6	6	6	7	6	7	5	6	5	8	6	7	4	7	6	6	6	10	6	4
NAD binding domain of 6-phosphogluconate dehydrogenase	PF03446	496	5.83529	1.5916	1.04886	17.9744	9	3	6	1.02823	5	7	2	8	7	7	8	7	5	8	7	5	8	7	6	7	5	5	5	5	5	5	5	5	5	4	5	7	8	6	7	6	7	6	6	6	6	4	6
Thioesterase superfamily	PF03061	495	5.82353	1.05182	0.712803	12.24	8	2	6	1.0303	6	6	0	3	3	6	6	5	6	6	6	6	6	6	7	6	4	5	4	4	4	2	6	5	6	5	6	6	6	5	6	6	6	6	6	6	8	7	6
Protein of unknown function (DUF3716)	PF12511	493	5.8	10.6619	2.58824	44.6247	13	0	13	2.24138	4	8	4	11	7	6	6	5	10	5	9	6	4	7	9	5	3	6	4	3	8	0	8	6	9	2	8	5	7	10	13	11	8	6	6	5	8	6	9
Ankyrin repeats (many copies)	PF13857	493	5.8	13.0905	2.70588	46.6531	17	0	17	2.93103	4	8	4	4	7	9	8	3	6	16	8	13	10	11	8	12	4	4	4	5	9	0	7	5	4	3	5	7	9	6	8	6	6	7	8	6	6	11	5
Insulinase (Peptidase family M16)	PF00675	492	5.78824	0.454622	0.488581	8.44094	7	4	3	0.518293	6	6	0	6	6	7	6	7	6	6	6	6	7	7	6	5	6	5	6	6	5	5	5	6	6	6	6	6	6	6	6	6	5	6	6	6	6	6	6
HhH-GPD superfamily base excision DNA repair protein	PF00730	491	5.77647	0.747059	0.652734	11.2999	8	3	5	0.86558	5	6	1	6	6	6	5	5	6	7	7	7	6	6	5	7	6	5	6	6	5	3	6	5	6	5	5	6	5	6	6	6	6	6	5	6	6	6	7
Proteasome subunit A N-terminal signature	PF10584	491	5.77647	6.3423	1.80346	31.2208	9	0	9	1.55804	6	7	1	7	7	7	7	7	7	7	7	6	7	7	7	6	7	7	6	7	7	0	7	7	6	7	7	7	7	7	6	7	7	7	7	7	7	7	7
Pathogen effector; putative necrosis-inducing factor	PF14856	489	5.75294	25.4739	4.27377	74.2885	20	0	20	3.47648	1	9	8	3	1	8	13	4	12	7	4	15	10	9	16	6	2	2	2	2	4	0	3	4	2	3	14	9	10	18	14	9	3	3	1	2	10	4	10
Peptidase dimerisation domain	PF07687	485	5.70588	2.37675	1.15433	20.2304	10	0	10	1.75258	5	7	2	6	5	8	7	10	4	8	7	6	6	7	7	8	6	5	6	6	5	5	6	6	7	4	5	6	6	6	8	4	7	6	5	5	6	7	4
3' exoribonuclease family domain 1	PF01138	482	5.67059	0.437815	0.519585	9.1628	7	4	3	0.529046	6	6	0	6	6	6	6	6	6	6	6	6	6	6	6	6	6	6	6	6	6	4	6	6	6	5	6	6	6	6	5	6	6	6	6	6	6	6	6
Elongation factor G C-terminus	PF00679	481	5.65882	0.346499	0.511557	9.03999	8	5	3	0.530146	5	6	1	5	5	5	5	6	5	6	5	6	6	6	5	6	5	6	5	5	6	5	5	5	6	5	6	5	6	6	6	5	6	5	6	6	6	6	5
Protein phosphatase 2C	PF00481	478	5.62353	0.666106	0.707266	12.5769	8	4	4	0.711297	5	6	1	5	6	6	6	6	5	7	6	7	6	7	5	7	6	6	6	6	7	6	5	6	5	6	7	5	5	6	6	5	6	5	5	5	7	7	5
Amidohydrolase family	PF01979	472	5.55294	2.84538	1.35696	24.4367	10	2	8	1.44068	4	7	3	4	5	6	6	7	3	9	7	8	6	7	5	7	4	5	4	4	4	5	3	6	5	2	7	7	6	6	6	6	3	4	4	4	5	6	6
FAD linked oxidases C-terminal domain	PF02913	471	5.54118	3.87031	1.70048	30.6881	11	3	8	1.44374	4	7	3	7	7	6	8	9	6	7	7	7	7	8	8	10	4	4	4	4	4	4	7	4	3	4	5	8	6	7	7	7	7	4	5	5	6	7	6
Anticodon-binding domain of tRNA ligase	PF08264	468	5.50588	1.49104	0.831003	15.093	11	0	11	1.99786	5	6	1	7	5	6	5	5	5	5	6	5	5	5	5	5	6	7	6	8	7	7	6	7	6	5	5	6	6	7	5	5	7	8	8	7	11	5	5
Alpha/beta hydrolase family	PF12695	468	5.50588	9.84818	2.38173	43.2579	13	0	13	2.36111	4	7	3	6	6	6	3	11	6	8	8	12	10	7	5	4	6	9	8	7	13	0	9	11	10	4	7	4	8	5	5	6	6	5	5	6	5	6	7
tRNA synthetases class I (I L M and V)	PF00133	465	5.47059	1.94258	1.05467	19.2789	10	3	7	1.27957	5	6	1	7	5	7	5	5	5	5	6	5	5	5	5	5	6	7	6	7	8	5	6	7	7	5	6	5	6	7	5	5	7	7	9	9	10	5	5
CRAL/TRIO domain	PF00650	463	5.44706	0.321569	0.525952	9.6557	7	5	2	0.367171	5	6	1	5	5	5	5	6	6	5	5	6	5	6	5	5	6	6	6	6	6	6	5	6	6	5	6	5	6	6	5	5	6	7	6	6	5	5	5
ATP synthase subunit C	PF00137	459	5.4	0.671429	0.701176	12.9847	7	3	4	0.740741	5	6	1	6	5	6	5	6	5	6	5	6	6	6	6	6	6	6	6	6	6	5	6	6	5	4	5	6	5	6	6	5	5	6	6	6	5	6	5
Leucine Rich Repeat	PF00560	453	5.32941	18.8426	3.07626	57.7224	19	0	19	3.56512	3	5	2	1	3	4	3	4	1	5	5	4	4	7	3	5	3	2	3	4	2	11	3	3	8	4	3	3	3	4	4	1	4	4	5	6	6	4	1
Triose-phosphate Transporter family	PF03151	452	5.31765	0.766947	0.617578	11.6137	7	0	7	1.31637	5	6	1	5	4	5	5	6	6	6	5	6	6	6	5	6	5	6	5	5	6	5	5	6	6	4	5	5	5	5	5	6	5	5	5	5	6	6	5
Cutinase	PF01083	451	5.30588	5.00056	1.87488	35.3359	10	0	10	1.8847	3	7	4	4	6	8	8	6	4	10	4	10	10	10	7	5	4	5	4	4	5	5	4	6	6	3	6	8	5	8	8	3	7	5	5	5	6	8	4
EF hand	PF00036	450	5.29412	27.7339	3.7218	70.3007	21	2	19	3.58889	3	4	1	4	4	3	3	2	3	4	3	3	3	3	3	3	3	4	3	3	3	17	3	4	4	4	3	3	3	2	2	3	3	4	4	4	3	4	3
Esterase PHB depolymerase	PF10503	449	5.28235	9.63361	2.55114	48.2956	11	0	11	2.08241	4	8	4	5	3	7	7	11	6	10	7	10	11	9	7	8	3	5	3	3	6	0	6	5	4	3	7	5	7	9	4	4	9	7	6	6	6	9	3
RecF/RecN/SMC N terminal domain	PF02463	448	5.27059	0.866387	0.804152	15.2574	7	3	4	0.758929	5	6	1	5	7	4	6	4	6	4	4	6	4	5	5	4	4	4	4	6	3	7	6	4	6	6	5	6	6	6	6	6	6	6	6	4	6	6	6
Phosphoribosyl transferase domain	PF00156	447	5.25882	3.50364	1.35446	25.756	11	3	8	1.52125	4	5	1	4	4	5	5	5	4	5	4	6	4	5	5	5	4	5	5	4	6	9	4	5	4	4	5	5	5	5	6	3	4	4	4	6	4	4	4
Isochorismatase family	PF00857	446	5.24706	4.04538	1.6083	30.6515	11	2	9	1.71525	4	6	2	6	6	6	6	8	4	8	7	10	7	8	7	6	7	5	7	7	6	4	6	5	4	3	5	4	4	5	5	4	6	5	5	5	7	8	3
Acyltransferase	PF01553	446	5.24706	0.402521	0.519585	9.9024	7	4	3	0.571749	5	6	1	4	5	6	6	5	5	6	6	6	6	6	4	6	5	5	5	5	5	4	5	5	5	6	5	5	5	5	6	5	5	4	5	5	6	6	5
pfkB family carbohydrate kinase	PF00294	445	5.23529	0.943978	0.708651	13.536	9	3	6	1.14607	5	6	1	6	5	7	6	4	5	6	6	7	5	5	5	6	4	5	4	5	7	7	5	6	4	5	5	6	5	5	5	5	5	5	5	5	6	4	5
CDR ABC transporter	PF06422	442	5.2	1.59048	1.01176	19.457	9	3	6	1.15385	4	6	2	5	3	7	4	7	5	5	6	8	4	6	5	5	6	6	6	6	6	6	8	9	7	5	7	6	6	6	7	4	7	5	5	5	3	5	4
Homeodomain	PF00046	440	5.17647	0.408964	0.438754	8.47594	7	3	4	0.772727	5	5	0	5	5	5	5	5	5	5	5	5	4	5	5	6	6	4	6	6	5	6	5	5	5	4	5	5	5	5	5	5	5	5	5	4	6	5	5
Isocitrate/isopropylmalate dehydrogenase	PF00180	440	5.17647	0.242297	0.337716	6.52406	7	4	3	0.579545	5	5	0	6	6	6	5	5	5	5	5	6	6	7	5	5	5	5	5	5	6	6	5	5	5	5	5	5	5	5	5	5	5	5	5	5	6	5	5
SAP domain	PF02037	436	5.12941	1.11401	0.785329	15.3103	8	3	5	0.974771	5	6	1	7	7	6	6	5	5	4	5	5	3	4	5	4	5	6	5	5	5	5	4	6	5	5	5	6	6	6	7	5	6	5	6	6	3	3	5
Thiolase N-terminal domain	PF00108	435	5.11765	0.295518	0.296194	5.78769	8	3	5	0.977011	5	5	0	5	5	5	5	5	5	5	5	5	5	5	5	5	6	6	6	6	5	5	5	6	5	5	6	5	5	5	5	5	5	5	5	5	5	5	5
HEAT repeats	PF13646	433	5.09412	7.1577	1.76803	34.7072	15	0	15	2.94457	5	6	1	5	6	5	8	5	5	7	7	7	6	6	4	6	6	7	6	6	5	0	6	7	6	5	5	6	6	5	6	6	7	6	5	5	8	6	12
Carbamoyl-phosphate synthase L chain ATP binding domain	PF02786	431	5.07059	0.209244	0.220346	4.34557	7	3	4	0.788863	5	5	0	5	5	5	5	6	5	5	5	5	5	5	5	5	5	5	5	5	5	6	5	5	7	5	5	6	5	5	5	5	5	5	5	5	5	5	5
GHMP kinases N terminal domain	PF00288	430	5.05882	0.365546	0.244983	4.84268	7	1	6	1.18605	5	5	0	5	6	5	5	5	5	5	7	5	5	6	5	5	5	5	5	5	5	5	5	5	5	5	5	5	5	5	6	5	5	5	5	5	5	5	5
Phosphatidylinositol-specific phospholipase C X domain	PF00388	428	5.03529	0.915406	0.684291	13.5899	7	3	4	0.794393	5	6	1	4	5	6	5	6	5	5	6	6	6	6	6	6	4	5	4	4	5	4	5	5	3	6	5	6	5	5	5	6	5	5	5	5	5	6	6
RWD domain	PF05773	427	5.02353	0.404202	0.344637	6.86045	6	2	4	0.796253	5	5	0	6	5	5	6	6	5	5	5	5	5	5	6	4	5	5	4	5	5	5	5	5	4	5	6	6	5	6	6	5	5	5	5	5	5	5	5
Biotin carboxylase N-terminal domain	PF00289	426	5.01176	0.154622	0.139516	2.78376	6	3	3	0.598592	5	5	0	5	5	5	5	6	5	6	5	5	5	5	5	5	5	5	5	5	5	4	5	5	6	5	5	6	5	5	5	5	5	5	5	5	5	5	5
Calcium-dependent channel 7TM region putative phosphate	PF02714	426	5.01176	0.202241	0.139516	2.78376	6	2	4	0.798122	5	5	0	5	5	5	5	5	5	5	5	5	5	5	5	5	5	6	5	5	5	5	5	5	5	5	5	5	5	5	5	5	5	5	5	5	5	5	5
Brix domain	PF04427	426	5.01176	0.0355742	0.0465052	0.92792	6	4	2	0.399061	5	5	0	5	5	5	5	5	5	5	5	5	5	5	5	5	5	5	5	5	5	5	5	5	5	5	5	5	5	5	5	5	5	5	5	5	5	5	5
Ribosomal protein L7Ae/L30e/S12e/Gadd45 family	PF01248	425	5	0.142857	0.117647	2.35294	7	4	3	0.6	5	5	0	5	5	5	5	5	5	5	5	5	5	5	5	5	5	5	5	5	5	4	5	5	5	5	5	5	5	5	5	5	5	5	5	5	5	7	5
Zinc-finger double-stranded RNA-binding	PF12171	425	5	6.07143	1.78824	35.7647	10	0	10	2	4	7	3	6	6	7	7	4	7	5	5	9	6	7	5	6	5	6	6	5	6	0	7	6	6	5	4	4	4	4	4	8	5	6	6	6	4	5	7
MCM N-terminal domain	PF14551	425	5	4.88095	1.62353	32.4706	6	0	6	1.2	6	6	0	6	6	6	6	6	6	6	6	6	6	6	6	6	6	6	6	6	6	0	6	6	6	6	6	6	6	6	6	6	6	6	5	6	6	6	6
		1Species abbreviations and pfam annotations are from https://mycocosm.jgi.doe.gov/mycocosm/annotations/browser/pfam/summary;OEfxHL?p=Sordariales
[truncated: 49 more columns]
