# Supplementary material for: het-B allorecognition in Podospora anserina is determined by pseudo-allelic interaction of genes encoding a HET and lectin fold domain protein and a PII-like protein
Source: PLoS Genet. 2024 Feb 12;20(2):e1011114. doi: 10.1371/journal.pgen.1011114 (PMC10890737; doi:10.1371/journal.pgen.1011114)
Supplement: S6 Table — (XLSX) [file pgen.1011114.s013.xlsx]

## Sheet: S6 Table
name	sequence
occ526	atgtagacagagggcagaaagcc
occ 527	ggacaatcttctcgtctgagacg
occ 528	cggcgccgttggagaactgattg
occ 529	tgcgcctcgcgaatgaccttgg
occ 530	tcaagagatgaaggtatgatgagc
occ 531	ggcgccccagatggcgatgttg
occ 549	ggttagggtcctctctcttaggc
occ 550	cagtccgattaagctcgattcc
occ 551	tcgcgatgtgtctccacgcaac
occ 552	atcgtaggcattccgtcctgg
occ 553	tgaaagagcttgtctacccacc
occ 554	agatctccacttggtgtccagc
occ 555	caaagggccacagactggatgc
occ 564	ggcgcccaacataaggtccac
occ 565	tagtgatggcagatgatgatcatg
occ 566	tgagctcagtctcttcgcctc
occ 567	tacgtatcccctcttctccag
occ 568	gcgactgtcttcatgaaatcttc
occ 569	tggccggtattggtgttggcg
occ 570	atcctccagccgcatcagaac
occ 571	tgcgcgctgtgacatctggcg
occ 572	ggcatgacccgtgatgatctc
occ 573	cctcgatggcgtcaaccttgc
occ 574	gtctgcctcacgactgggctg
occ 575	cagtgacgacctggacctgac
occ 576	taggactgatcaagctgttggc
occ 577	atcgacgtcgttgagaggtctg
occ 578	ctcttgaacccctaccacttgg
occ 579	tgtcaatacttgcttgggctgg
occ 580	gtggaccttatgttgggcgcc
occ 581	atgttctgatgcggctggagg
occ 582 (a)	cagcccagtcgtgaggcagac
occ 583 (b)	ccaagtggtaggggttcaagag
occ 596 (c)	acgaggtgggggtggatgtcg
occ 597 (d)	ctgcagaccgacaacaatccg
occ 608	actagtttgaagcgttgtgttgtg
occ 609	atcgaagtgcgtgtctggacc
occ 610	tagaggagttgttggaagagagg
occ 611	agatctccacttggtgtccagc
occ 612	tcagtgtgggaggtagggacg
occ 613	cagtccgattaagctcgattcc
occ 620	cttcgaatctgcaaagacgcc
occ 621	ctctagactccggtccagttcg
occ 622	ctggggagtggtgactgatg
occ 623	ttcctcgtgttggagagaatcc
occ 634	catccgcacctcctgcctgag
occ 635	ggcgtacagattgtggcacgg
occ 636	cccgccaatgtcaaggcagtg
occ 637	gcatgcgctgtcaagtcgggc
occ 638	tttgttgtggtgggaagaagag
occ 639	agcggtgcagagacatctcg
occ 640	ctcgagcatcagaacctcac
occ 641	tcattccagttcaaagccgcag
occ1182	gagctcggaattgacatgctg
occ1183	atttttgcacttgaaatgaacgtt
occ1184	aggtttacaagatggaggacgtg
occ1185	gtccatccgcgtgtaaaccac
osd120	gagatactcgtctcgtacttttctcgcatctaccctttatatggtactgagatgg
occ621	ctctagactccggtccagttcg
occ622	ctggggagtggtgactgatg
osd121	ccatctcagtaccatataaagggtagatgcgagaaaagtacgagacgagtatctc
osd126	aaagggggatgaaatggtgctttacaaacctgaggaatggccccactacgatcagcggggt
osd127	acaatccacttgtgttccaagtcgggcccagaaattcgcctttcgaggtctagaatccggcag
osd140	gagaagatggaggagaaccgtggagaagttaagagaggtc
osd141	tcttgtactcgtcggaggggttgccgatgggataaagaag
osd128	aaggttggagaggattgaagaggctcgggttgag
osd129	ccaaccacccccgtatgaggtttggcaccgtgtcc
osd138	tgccgtgttcaaggttggagcaggccgttatccc
osd139	gctttgcattgctcagtgtgggtggttgggacgtag
