# Supplementary material for: het-B allorecognition in Podospora anserina is determined by pseudo-allelic interaction of genes encoding a HET and lectin fold domain protein and a PII-like protein
Source: PLoS Genet. 2024 Feb 12;20(2):e1011114. doi: 10.1371/journal.pgen.1011114 (PMC10890737; doi:10.1371/journal.pgen.1011114)
Supplement: S1 Data — (XLSX) [file pgen.1011114.s014.xlsx]

## Sheet: data Fig1C
	number of transformants in B2 background
	Bh2	Bh1
transf. #1	567	121
transf. #2	574	123
transf. #3	496	192
transf. #4	492	205
mean transformants for 5ug of DNA	532.25	160.25
SD	44.2898	44.4925
mean transformants per ug of DNA	106.45	32.05
SD	8.85795	8.8985

## Sheet: data Fig3B
recipient background	hetb1		deltabh1		hetb2		deltabh2
transforming DNA	bp1	bp2	bp1	bp2	bp1	bp2	bp1	bp2
transf.#1	284	8	413	340	233	277	255	240
transf.#2	241	7	360	254	221	261	259	252
transf.#3	256	25	326	400	224	182	290	175
transf.#4	256	14	420	355	331	236	242	292
mean for 2,5 ug of DNA	259.25	13.5	379.75	337.25	252.25	239	261.5	239.75
SD	17.9513	8.2664	44.7391	61.0758	52.747	41.5772	20.3388	48.555
mean per ug of DNA	103.7	5.4	151.9	134.9	100.9	95.6	104.6	95.9
SD	7.18053	3.30656	17.8956	24.4303	21.0988	16.6309	8.13552	19.422
